# Supplementary material for: Sugars promote graft union development in the heterograft of cucumber onto pumpkin
Source: Hortic Res. 2021 Jul 1;8:146. doi: 10.1038/s41438-021-00580-5 (PMC8245404; doi:10.1038/s41438-021-00580-5)
Supplement: Supplementary file 2 — Table S1 . The list of DEGs in RNA-seq analysis during graft union formation [file 41438_2021_580_MOESM2_ESM.xlsx]

## Sheet: Sheet1
Table S1 . The list of DEGs in RNA-seq analysis during graft union formation.
3 d vs 0 d _ALL in cucumber	Genes ID	6 d vs 0 d _ALL in cucumber	Genes ID	9 d vs 0 d _ALL in cucumber	Genes ID	3 d vs 0 d _ALL in pumpkin	Genes ID	6 d vs 0 d _ALL in pumpkin	Genes ID	9 d vs 0 d _ALL in pumpkin	Genes ID		3 d vs 0 d in cucumber_uniq	Genes ID	changed trend	6 d vs 0 d in cucumber_uniq	Genes ID	changed trend	9 d vs 0 d in cucumber_uniq	Genes ID	changed trend	3 d vs 6 d vs 9 d vs 0d in cucumber_common	Genes ID	3 d vs 0 d in pumpkin_uniq	Genes ID	changed trend	6 d vs 0 d in pumpkin_uniq	Genes ID	changed trend	9 d vs 0 d in pumpkin_uniq	Genes ID	changed trend	3 d vs 6 d vs 9 d vs 0d in pumpkin_common	Genes ID
2888 DEGs in cucumber	Csa1G000640	1748 DEGs in cucumber	Csa1G000670	1945 DEGs in cucumber	Csa1G000770	6917 DEGs in pumpkin	CmoCh00G000030	2148 DEGs in cucumber	CmoCh00G000090	2394 DEGs in pumpkin	CmoCh00G000170		667 DEGs up and 641 DEGs down	Csa4G641670	up	332 DEGs up and 212 DEGs down	Csa7G071390	up	309 DEGs up and 346 DEGs down	Csa5G590220	up	550 DEGs	Csa1G008570	2460 DEGs up and 2190 DEGs down	CmoCh19G011470	up	399 DEGs up and 297 DEGs down	CmoCh05G004630	up	319 DEGs up and 470 DEGs down	CmoCh14G021760	up	518 DEGs	CmoCh01G005720
	Csa1G000670		Csa1G001360		Csa1G001360		CmoCh00G000090		CmoCh00G001550		CmoCh00G001260		total 1308 DEGs	Csa1G524640	up	total 544 DEGs	Csa1G013800	up	total 655 DEGs	Csa2G050000	up		Csa1G009580	4650 DEGs	CmoCh05G005780	up	696 DEGs	CmoCh17G008440	up	789 DEGs	CmoCh08G012350	up		CmoCh01G007920
	Csa1G001430		Csa1G001430		Csa1G001530		CmoCh00G000170		CmoCh01G000250		CmoCh00G001520			Csa6G487760	up		Csa1G173140	up		Csa2G169750	up		Csa1G009590		CmoCh11G011640	up		CmoCh18G000610	up		CmoCh08G001110	up		CmoCh01G008530
	Csa1G001470		Csa1G002040		Csa1G002060		CmoCh00G000330		CmoCh01G000280		CmoCh00G001560			Csa3G733960	up		Csa2G010250	up		Csa6G139170	up		Csa1G009770		CmoCh14G012570	up		CmoCh18G001580	up		CmoCh08G005860	up		CmoCh01G010190
	Csa1G002030		Csa1G002760		Csa1G002730		CmoCh00G001520		CmoCh01G000310		CmoCh00G001780			Csa1G574870	up		Csa2G345910	up		Csa4G287550	up		Csa1G009830		CmoCh02G004500	up		CmoCh15G000120	up		CmoCh04G014020	up		CmoCh01G010810
	Csa1G002700		Csa1G002780		Csa1G004180		CmoCh00G001530		CmoCh01G000620		CmoCh01G000270			Csa3G739000	up		Csa3G077670	up		Csa1G477510	up		Csa1G010940		CmoCh16G002470	up		CmoCh07G013400	up		CmoCh13G004550	up		CmoCh01G011590
	Csa1G002720		Csa1G003540		Csa1G004220		CmoCh00G001540		CmoCh01G000740		CmoCh01G000280			Csa5G615210	up		Csa1G083760	up		Csa5G152170	up		Csa1G013190		CmoCh04G011570	up		CmoCh16G013310	up		CmoCh14G020500	up		CmoCh01G011990
	Csa1G002780		Csa1G004280		Csa1G008570		CmoCh01G000050		CmoCh01G000780		CmoCh01G000820			Csa2G057070	up		Csa5G570380	up		Csa4G047950	up		Csa1G024890		CmoCh03G011250	up		CmoCh14G001370	up		CmoCh04G027080	up		CmoCh01G012210
	Csa1G002930		Csa1G005520		Csa1G009580		CmoCh01G000110		CmoCh01G000820		CmoCh01G000850			Csa6G046310	up		Csa6G366250	up		Csa6G516600	up		Csa1G039000		CmoCh13G011770	up		CmoCh16G009640	up		CmoCh10G001430	up		CmoCh01G012700
	Csa1G003540		Csa1G005680		Csa1G009590		CmoCh01G000120		CmoCh01G000890		CmoCh01G000970			Csa6G498430	up		Csa3G114500	up		Csa2G258710	up		Csa1G039150		CmoCh02G012370	up		CmoCh04G025430	up		CmoCh01G008260	up		CmoCh01G012860
	Csa1G004070		Csa1G006290		Csa1G009770		CmoCh01G000140		CmoCh01G000920		CmoCh01G001250			Csa3G859630	up		Csa7G447915	up		Csa2G070200	up		Csa1G042340		CmoCh05G001190	up		CmoCh07G013760	up		CmoCh09G009700	up		CmoCh01G013490
	Csa1G004180		Csa1G008410		Csa1G009780		CmoCh01G000170		CmoCh01G000960		CmoCh01G001260			Csa1G046170	up		Csa7G047450	up		Csa1G042160	up		Csa1G042550		CmoCh14G018070	up		CmoCh12G011410	up		CmoCh14G016070	up		CmoCh01G014590
	Csa1G004280		Csa1G008550		Csa1G009830		CmoCh01G000240		CmoCh01G001120		CmoCh01G001480			Csa1G025050	up		Csa1G703070	up		Csa1G043010	up		Csa1G042750		CmoCh10G008250	up		CmoCh10G011730	up		CmoCh01G006580	up		CmoCh01G015330
	Csa1G005680		Csa1G008560		Csa1G010940		CmoCh01G000250		CmoCh01G001130		CmoCh01G001890			Csa1G662810	up		Csa1G600880	up		Csa5G375770	up		Csa1G045480		CmoCh14G012280	up		CmoCh02G018600	up		CmoCh02G002170	up		CmoCh01G015390
	Csa1G006290		Csa1G008570		Csa1G012150		CmoCh01G000270		CmoCh01G001590		CmoCh01G001900			Csa5G505800	up		Csa7G448910	up		Csa1G045660	up		Csa1G045490		CmoCh17G010290	up		CmoCh19G003620	up		CmoCh20G005850	up		CmoCh01G016270
	Csa1G006320		Csa1G009580		Csa1G013190		CmoCh01G000280		CmoCh01G001800		CmoCh01G001950			Csa7G029400	up		Csa4G056640	up		Csa3G734110	up		Csa1G045640		CmoCh11G020680	up		CmoCh16G003890	up		CmoCh14G006980	up		CmoCh01G016280
	Csa1G008450		Csa1G009590		Csa1G014330		CmoCh01G000290		CmoCh01G001880		CmoCh01G002070			Csa1G568520	up		Csa3G258110	up		Csa1G528490	up		Csa1G046040		CmoCh07G007780	up		CmoCh12G001310	up		CmoCh09G008230	up		CmoCh01G016570
	Csa1G008470		Csa1G009770		Csa1G015630		CmoCh01G000340		CmoCh01G001890		CmoCh01G002130			Csa5G580620	up		Csa1G075570	up		Csa3G881860	up		Csa1G047450		CmoCh11G013030	up		CmoCh14G004640	up		CmoCh19G007000	up		CmoCh01G018190
	Csa1G008500		Csa1G009780		Csa1G015680		CmoCh01G000430		CmoCh01G001900		CmoCh01G002220			Csa4G022330	up		Csa1G597040	up		Csa1G570740	up		Csa1G049960		CmoCh06G006490	up		CmoCh09G000270	up		CmoCh19G006340	up		CmoCh01G019570
	Csa1G008550		Csa1G009810		Csa1G015700		CmoCh01G000500		CmoCh01G001950		CmoCh01G002260			Csa3G006650	up		Csa2G354660	up		Csa5G141040	up		Csa1G050180		CmoCh16G000330	up		CmoCh08G002890	up		CmoCh18G006090	up		CmoCh01G020130
	Csa1G008560		Csa1G009830		Csa1G023580		CmoCh01G000620		CmoCh01G002010		CmoCh01G002360			Csa3G902190	up		Csa7G320010	up		Csa2G021510	up		Csa1G050250		CmoCh17G012490	up		CmoCh13G004220	up		CmoCh06G006660	up		CmoCh01G020190
	Csa1G008570		Csa1G010940		Csa1G024150		CmoCh01G000670		CmoCh01G002200		CmoCh01G002650			Csa5G158580	up		Csa5G603310	up		Csa5G177670	up		Csa1G051730		CmoCh09G000630	up		CmoCh04G012380	up		CmoCh15G003640	up		CmoCh02G000010
	Csa1G009580		Csa1G011510		Csa1G024890		CmoCh01G000680		CmoCh01G002220		CmoCh01G002750			Csa6G007450	up		Csa5G154810	up		Csa4G109030	up		Csa1G056940		CmoCh08G007210	up		CmoCh04G006430	up		CmoCh01G010420	up		CmoCh02G000080
	Csa1G009590		Csa1G013190		Csa1G024910		CmoCh01G000690		CmoCh01G002240		CmoCh01G002780			Csa4G289120	up		Csa1G657510	up		Csa3G151400	up		Csa1G065920		CmoCh01G000760	up		CmoCh02G001370	up		CmoCh18G005650	up		CmoCh02G000450
	Csa1G009770		Csa1G013800		Csa1G024920		CmoCh01G000700		CmoCh01G002260		CmoCh01G002870			Csa6G491670	up		Csa3G002650	up		Csa2G360840	up		Csa1G065930		CmoCh15G013510	up		CmoCh20G006670	up		CmoCh16G012840	up		CmoCh02G000900
	Csa1G009810		Csa1G015040		Csa1G025060		CmoCh01G000710		CmoCh01G002600		CmoCh01G003110			Csa3G776350	up		Csa3G204780	up		Csa5G038750	up		Csa1G065980		CmoCh18G009630	up		CmoCh09G000510	up		CmoCh09G007020	up		CmoCh02G002520
	Csa1G009830		Csa1G015700		Csa1G025250		CmoCh01G000730		CmoCh01G002660		CmoCh01G003160			Csa6G187395	up		Csa5G139410	up		Csa4G622740	up		Csa1G071280		CmoCh18G002720	up		CmoCh09G010380	up		CmoCh04G026800	up		CmoCh02G002550
	Csa1G010940		Csa1G015820		Csa1G025790		CmoCh01G000740		CmoCh01G002690		CmoCh01G003350			Csa3G002820	up		Csa3G457660	up		Csa6G504610	up		Csa1G071840		CmoCh20G011260	up		CmoCh19G004130	up		CmoCh01G016500	up		CmoCh02G002740
	Csa1G011510		Csa1G021900		Csa1G025850		CmoCh01G000760		CmoCh01G002750		CmoCh01G003360			Csa5G285030	up		Csa3G850640	up		Csa6G525420	up		Csa1G073050		CmoCh17G000750	up		CmoCh07G003750	up		CmoCh12G001260	up		CmoCh02G003710
	Csa1G012090		Csa1G024250		Csa1G025860		CmoCh01G000810		CmoCh01G002830		CmoCh01G003540			Csa4G285750	up		Csa6G312540	up		Csa3G146490	up		Csa1G073060		CmoCh15G014580	up		CmoCh12G012100	up		CmoCh19G007710	up		CmoCh02G003750
	Csa1G012100		Csa1G024277		Csa1G030660		CmoCh01G000820		CmoCh01G002870		CmoCh01G004050			Csa2G249780	up		Csa1G542490	up		Csa3G841480	up		Csa1G085890		CmoCh04G026950	up		CmoCh08G006310	up		CmoCh06G008560	up		CmoCh02G005160
	Csa1G013190		Csa1G024890		Csa1G031880		CmoCh01G000850		CmoCh01G002940		CmoCh01G004160			Csa3G171190	up		Csa4G310210	up		Csa6G149950	up		Csa1G097690		CmoCh08G010250	up		CmoCh06G005210	up		CmoCh12G013400	up		CmoCh02G005240
	Csa1G014490		Csa1G024920		Csa1G032410		CmoCh01G000860		CmoCh01G003110		CmoCh01G004260			Csa5G604170	up		Csa3G044470	up		Csa1G662790	up		Csa1G120450		CmoCh14G018410	up		CmoCh18G008770	up		CmoCh01G006140	up		CmoCh02G005930
	Csa1G015040		Csa1G024930		Csa1G032450		CmoCh01G000890		CmoCh01G003130		CmoCh01G004270			Csa5G604260	up		Csa5G255670	up		Csa6G501340	up		Csa1G143280		CmoCh04G002550	up		CmoCh04G020460	up		CmoCh07G010180	up		CmoCh02G006060
	Csa1G015080		Csa1G025070		Csa1G032470		CmoCh01G000910		CmoCh01G003350		CmoCh01G004420			Csa4G052640	up		Csa5G615265	up		Csa6G312590	up		Csa1G145840		CmoCh04G005630	up		CmoCh11G018110	up		CmoCh16G002180	up		CmoCh02G006170
	Csa1G015580		Csa1G025780		Csa1G033010		CmoCh01G000920		CmoCh01G003470		CmoCh01G004470			Csa2G010300	up		Csa4G000930	up		Csa3G736560	up		Csa1G145860		CmoCh10G012220	up		CmoCh20G009500	up		CmoCh02G006470	up		CmoCh02G006280
	Csa1G015630		Csa1G025950		Csa1G033030		CmoCh01G000950		CmoCh01G003620		CmoCh01G004810			Csa3G146320	up		Csa5G202370	up		Csa3G824920	up		Csa1G145960		CmoCh11G008460	up		CmoCh17G012520	up		CmoCh11G004520	up		CmoCh02G006310
	Csa1G015680		Csa1G031860		Csa1G033200		CmoCh01G000960		CmoCh01G003640		CmoCh01G004990			Csa1G533650	up		Csa3G019960	up		Csa6G311000	up		Csa1G180750		CmoCh09G001610	up		CmoCh20G006240	up		CmoCh07G012840	up		CmoCh02G006450
	Csa1G015790		Csa1G032440		Csa1G038900		CmoCh01G001030		CmoCh01G003880		CmoCh01G005680			Csa6G525670	up		Csa5G115150	up		Csa5G155480	up		Csa1G188670		CmoCh04G001280	up		CmoCh07G009220	up		CmoCh17G004040	up		CmoCh02G007000
	Csa1G015820		Csa1G033240		Csa1G038930		CmoCh01G001110		CmoCh01G004340		CmoCh01G005720			Csa4G006470	up		Csa5G128240	up		Csa2G279210	up		Csa1G240080		CmoCh03G003760	up		CmoCh11G003760	up		CmoCh04G019550	up		CmoCh02G007110
	Csa1G021960		Csa1G038360		Csa1G039000		CmoCh01G001120		CmoCh01G004470		CmoCh01G005830			Csa3G098550	up		Csa2G425770	up		Csa5G584880	up		Csa1G250130		CmoCh02G017400	up		CmoCh18G007090	up		CmoCh08G007700	up		CmoCh02G007360
	Csa1G024150		Csa1G038380		Csa1G039020		CmoCh01G001210		CmoCh01G004810		CmoCh01G005900			Csa6G187970	up		Csa2G348990	up		Csa4G313380	up		Csa1G265090		CmoCh04G008650	up		CmoCh04G023140	up		CmoCh01G016560	up		CmoCh02G007430
	Csa1G024240		Csa1G038910		Csa1G039150		CmoCh01G001250		CmoCh01G004840		CmoCh01G006140			Csa5G608050	up		Csa2G425750	up		Csa1G701210	up		Csa1G294020		CmoCh11G014520	up		CmoCh04G027590	up		CmoCh03G006560	up		CmoCh02G007730
	Csa1G024277		Csa1G039000		Csa1G039920		CmoCh01G001260		CmoCh01G005220		CmoCh01G006250			Csa2G381650	up		Csa4G129040	up		Csa4G000670	up		Csa1G294090		CmoCh15G011660	up		CmoCh16G009970	up		CmoCh11G019860	up		CmoCh02G008530
	Csa1G024290		Csa1G039100		Csa1G039970		CmoCh01G001290		CmoCh01G005340		CmoCh01G006320			Csa1G598880	up		Csa1G542440	up		Csa7G091220	up		Csa1G295150		CmoCh16G008650	up		CmoCh09G000540	up		CmoCh02G000820	up		CmoCh02G008800
	Csa1G024890		Csa1G039150		Csa1G042160		CmoCh01G001300		CmoCh01G005350		CmoCh01G006330			Csa4G644120	up		Csa1G086910	up		Csa6G000690	up		Csa1G372010		CmoCh11G001470	up		CmoCh12G002570	up		CmoCh11G010660	up		CmoCh02G009040
	Csa1G025050		Csa1G039250		Csa1G042220		CmoCh01G001370		CmoCh01G005440		CmoCh01G006550			Csa5G606630	up		Csa7G339660	up		Csa7G010800	up		Csa1G411740		CmoCh13G012030	up		CmoCh03G002770	up		CmoCh20G005700	up		CmoCh02G009250
	Csa1G025060		Csa1G041560		Csa1G042280		CmoCh01G001380		CmoCh01G005470		CmoCh01G006580			Csa2G372150	up		Csa3G131950	up		Csa3G731090	up		Csa1G423000		CmoCh14G005800	up		CmoCh08G005680	up		CmoCh14G016890	up		CmoCh02G009520
	Csa1G025210		Csa1G042080		Csa1G042290		CmoCh01G001450		CmoCh01G005690		CmoCh01G006820			Csa6G000080	up		Csa1G495290	up		Csa6G418400	up		Csa1G470320		CmoCh19G003120	up		CmoCh16G011500	up		CmoCh16G009930	up		CmoCh02G009860
	Csa1G025220		Csa1G042130		Csa1G042310		CmoCh01G001460		CmoCh01G005720		CmoCh01G006870			Csa3G893410	up		Csa1G073080	up		Csa7G430200	up		Csa1G470390		CmoCh06G008170	up		CmoCh14G012940	up		CmoCh05G006450	up		CmoCh02G009980
	Csa1G025250		Csa1G042340		Csa1G042330		CmoCh01G001530		CmoCh01G005930		CmoCh01G007210			Csa1G423210	up		Csa3G150050	up		Csa1G042930	up		Csa1G481740		CmoCh04G008720	up		CmoCh03G005350	up		CmoCh17G011260	up		CmoCh02G010640
	Csa1G025780		Csa1G042550		Csa1G042340		CmoCh01G001600		CmoCh01G006010		CmoCh01G007320			Csa6G404210	up		Csa3G017210	up		Csa4G025120	up		Csa1G501840		CmoCh18G012590	up		CmoCh07G005610	up		CmoCh11G019720	up		CmoCh02G011460
	Csa1G025790		Csa1G042670		Csa1G042350		CmoCh01G001610		CmoCh01G006040		CmoCh01G007480			Csa1G058140	up		Csa6G104620	up		Csa5G172890	up		Csa1G523630		CmoCh13G000590	up		CmoCh14G007380	up		CmoCh12G006140	up		CmoCh02G012020
	Csa1G025850		Csa1G042750		Csa1G042550		CmoCh01G001660		CmoCh01G006190		CmoCh01G007640			Csa6G080910	up		Csa6G014590	up		Csa3G733950	up		Csa1G526840		CmoCh10G012390	up		CmoCh02G006590	up		CmoCh19G004160	up		CmoCh02G012500
	Csa1G025870		Csa1G043030		Csa1G042570		CmoCh01G001700		CmoCh01G006380		CmoCh01G007760			Csa5G644020	up		Csa7G071560	up		Csa1G561940	up		Csa1G527870		CmoCh17G012310	up		CmoCh10G008580	up		CmoCh02G002660	up		CmoCh02G012510
	Csa1G031740		Csa1G044930		Csa1G042710		CmoCh01G001760		CmoCh01G006550		CmoCh01G007920			Csa6G106800	up		Csa2G395940	up		Csa6G445140	up		Csa1G532270		CmoCh15G005520	up		CmoCh14G019820	up		CmoCh11G001460	up		CmoCh02G012720
	Csa1G032440		Csa1G045480		Csa1G042750		CmoCh01G001880		CmoCh01G006720		CmoCh01G008000			Csa3G881810	up		Csa1G439830	up		Csa5G647620	up		Csa1G533470		CmoCh12G010630	up		CmoCh11G000360	up		CmoCh14G003270	up		CmoCh02G013260
	Csa1G032450		Csa1G045490		Csa1G042790		CmoCh01G001900		CmoCh01G006860		CmoCh01G008110			Csa3G175610	up		Csa2G004120	up		Csa3G732500	up		Csa1G535800		CmoCh02G006740	up		CmoCh11G012840	up		CmoCh11G010000	up		CmoCh02G015960
	Csa1G032490		Csa1G045540		Csa1G042800		CmoCh01G001920		CmoCh01G007130		CmoCh01G008260			Csa5G579060	up		Csa6G488310	up		Csa1G257360	up		Csa1G538280		CmoCh04G013270	up		CmoCh19G000680	up		CmoCh19G002010	up		CmoCh02G016420
	Csa1G033010		Csa1G045640		Csa1G042930		CmoCh01G001950		CmoCh01G007390		CmoCh01G008460			Csa3G850600	up		Csa6G087870	up		Csa6G504410	up		Csa1G555090		CmoCh08G012070	up		CmoCh10G004760	up		CmoCh17G000560	up		CmoCh02G016470
	Csa1G033020		Csa1G046030		Csa1G043010		CmoCh01G002030		CmoCh01G007410		CmoCh01G008530			Csa6G024940	up		Csa3G731030	up		Csa2G408970	up		Csa1G569450		CmoCh18G009500	up		CmoCh04G011030	up		CmoCh04G018650	up		CmoCh02G016580
	Csa1G033030		Csa1G046040		Csa1G043040		CmoCh01G002040		CmoCh01G007670		CmoCh01G008580			Csa3G825070	up		Csa4G089790	up		Csa4G001970	up		Csa1G569480		CmoCh10G012080	up		CmoCh16G006920	up		CmoCh15G001060	up		CmoCh02G017420
	Csa1G033190		Csa1G047430		Csa1G044930		CmoCh01G002050		CmoCh01G007710		CmoCh01G008750			Csa6G446470	up		Csa3G731830	up		Csa6G517370	up		Csa1G587980		CmoCh13G001360	up		CmoCh04G027220	up		CmoCh16G000130	up		CmoCh02G017520
	Csa1G033280		Csa1G047450		Csa1G045480		CmoCh01G002070		CmoCh01G007780		CmoCh01G008770			Csa7G073450	up		Csa2G060400	up		Csa5G636500	up		Csa1G596420		CmoCh19G005100	up		CmoCh14G015340	up		CmoCh15G006190	up		CmoCh02G017590
	Csa1G033310		Csa1G049460		Csa1G045490		CmoCh01G002080		CmoCh01G007890		CmoCh01G008880			Csa2G375770	up		Csa1G605740	up		Csa6G338090	up		Csa1G597160		CmoCh10G006120	up		CmoCh01G002600	up		CmoCh06G001660	up		CmoCh02G018000
	Csa1G038360		Csa1G049960		Csa1G045640		CmoCh01G002100		CmoCh01G007920		CmoCh01G009100			Csa1G575000	up		Csa6G188070	up		Csa1G696450	up		Csa1G597800		CmoCh14G007320	up		CmoCh11G011890	up		CmoCh14G016300	up		CmoCh02G018440
	Csa1G038380		Csa1G050180		Csa1G045660		CmoCh01G002150		CmoCh01G008020		CmoCh01G009210			Csa6G366400	up		Csa4G008220	up		Csa7G413890	up		Csa1G617370		CmoCh02G012540	up		CmoCh13G002540	up		CmoCh13G004920	up		CmoCh03G000560
	Csa1G038890		Csa1G050250		Csa1G045890		CmoCh01G002190		CmoCh01G008190		CmoCh01G009250			Csa3G304140	up		Csa7G047440	up		Csa6G107870	up		Csa1G627460		CmoCh01G012040	up		CmoCh15G012940	up		CmoCh14G009520	up		CmoCh03G000590
	Csa1G038900		Csa1G050280		Csa1G046030		CmoCh01G002220		CmoCh01G008270		CmoCh01G009590			Csa7G387690	up		Csa4G006440	up		Csa3G523580	up		Csa1G629200		CmoCh11G019620	up		CmoCh17G007940	up		CmoCh15G008530	up		CmoCh03G000650
	Csa1G038910		Csa1G050300		Csa1G046040		CmoCh01G002240		CmoCh01G008340		CmoCh01G009800			Csa6G511080	up		Csa2G287080	up		Csa3G232960	up		Csa1G648050		CmoCh08G005820	up		CmoCh06G013420	up		CmoCh14G007040	up		CmoCh03G001630
	Csa1G039000		Csa1G050510		Csa1G046080		CmoCh01G002250		CmoCh01G008470		CmoCh01G009810			Csa6G525370	up		Csa5G637790	up		Csa6G401460	up		Csa1G660200		CmoCh13G008860	up		CmoCh04G019220	up		CmoCh12G009090	up		CmoCh03G001710
	Csa1G039100		Csa1G050580		Csa1G046140		CmoCh01G002260		CmoCh01G008530		CmoCh01G009870			Csa6G046400	up		Csa2G420990	up		Csa6G525260	up		Csa1G665920		CmoCh06G000700	up		CmoCh14G002620	up		CmoCh12G004490	up		CmoCh03G003230
	Csa1G039150		Csa1G051630		Csa1G046890		CmoCh01G002270		CmoCh01G008570		CmoCh01G010190			Csa1G062350	up		Csa4G290840	up		Csa6G124040	up		Csa2G000740		CmoCh19G011160	up		CmoCh15G003440	up		CmoCh05G004780	up		CmoCh03G003570
	Csa1G039250		Csa1G051730		Csa1G047450		CmoCh01G002280		CmoCh01G009350		CmoCh01G010420			Csa3G164470	up		Csa6G518280	up		Csa2G364570	up		Csa2G006030		CmoCh01G015870	up		CmoCh01G013120	up		CmoCh15G014070	up		CmoCh03G004550
	Csa1G039920		Csa1G056940		Csa1G049460		CmoCh01G002340		CmoCh01G009370		CmoCh01G010810			Csa4G430880	up		Csa4G509540	up		Csa4G296180	up		Csa2G006100		CmoCh07G002240	up		CmoCh15G000330	up		CmoCh09G010420	up		CmoCh03G005250
	Csa1G039970		Csa1G063570		Csa1G049960		CmoCh01G002360		CmoCh01G010190		CmoCh01G010890			Csa1G703570	up		Csa4G651830	up		Csa3G733340	up		Csa2G006860		CmoCh10G007840	up		CmoCh06G008940	up		CmoCh01G014000	up		CmoCh03G005720
	Csa1G041560		Csa1G064680		Csa1G050180		CmoCh01G002400		CmoCh01G010460		CmoCh01G010970			Csa6G513560	up		Csa6G446530	up		Csa3G535090	up		Csa2G008720		CmoCh18G002550	up		CmoCh20G006840	up		CmoCh14G008160	up		CmoCh03G006450
	Csa1G042130		Csa1G064740		Csa1G050250		CmoCh01G002470		CmoCh01G010520		CmoCh01G010980			Csa5G606270	up		CsaUNG026680	up		Csa5G152790	up		Csa2G013830		CmoCh18G001520	up		CmoCh11G006520	up		CmoCh09G007200	up		CmoCh03G006490
	Csa1G042330		Csa1G065920		Csa1G050290		CmoCh01G002480		CmoCh01G010710		CmoCh01G011380			Csa1G604040	up		Csa7G064050	up		Csa3G783840	up		Csa2G014830		CmoCh15G004460	up		CmoCh05G013050	up		CmoCh09G007370	up		CmoCh03G006570
	Csa1G042340		Csa1G065930		Csa1G050540		CmoCh01G002560		CmoCh01G010770		CmoCh01G011590			Csa2G021710	up		Csa3G077600	up		Csa2G382700	up		Csa2G015850		CmoCh11G009290	up		CmoCh13G001660	up		CmoCh13G007500	up		CmoCh03G006590
	Csa1G042350		Csa1G065980		Csa1G050580		CmoCh01G002580		CmoCh01G010810		CmoCh01G011660			Csa5G167190	up		Csa1G031860	up		Csa3G119760	up		Csa2G022260		CmoCh02G008480	up		CmoCh03G014410	up		CmoCh15G005270	up		CmoCh03G007000
	Csa1G042470		Csa1G066480		Csa1G051620		CmoCh01G002650		CmoCh01G011590		CmoCh01G011770			Csa5G181430	up		Csa6G013320	up		Csa6G000120	up		Csa2G022810		CmoCh16G008220	up		CmoCh20G001390	up		CmoCh16G004960	up		CmoCh03G007250
	Csa1G042550		Csa1G071280		Csa1G051630		CmoCh01G002660		CmoCh01G011650		CmoCh01G011780			Csa7G030520	up		Csa3G177920	up		Csa4G047940	up		Csa2G042770		CmoCh07G004250	up		CmoCh03G006060	up		CmoCh02G013220	up		CmoCh03G007430
	Csa1G042670		Csa1G071840		Csa1G051730		CmoCh01G002690		CmoCh01G011880		CmoCh01G011870			Csa6G486970	up		Csa6G078600	up		Csa2G292780	up		Csa2G055040		CmoCh11G009560	up		CmoCh16G007480	up		CmoCh12G006870	up		CmoCh03G009740
	Csa1G042700		Csa1G072470		Csa1G051740		CmoCh01G002700		CmoCh01G011990		CmoCh01G011990			Csa2G245410	up		Csa6G522660	up		Csa1G615200	up		Csa2G073000		CmoCh17G008220	up		CmoCh10G005870	up		CmoCh03G003210	up		CmoCh03G009940
	Csa1G042710		Csa1G073050		Csa1G051760		CmoCh01G002710		CmoCh01G012060		CmoCh01G012170			Csa2G307340	up		Csa7G388310	up		Csa4G646370	up		Csa2G075410		CmoCh06G007810	up		CmoCh02G008680	up		CmoCh04G023210	up		CmoCh03G010240
	Csa1G042720		Csa1G073060		Csa1G051870		CmoCh01G002750		CmoCh01G012210		CmoCh01G012200			Csa1G015080	up		Csa6G497050	up		Csa3G710200	up		Csa2G121970		CmoCh02G016460	up		CmoCh14G006450	up		CmoCh06G002190	up		CmoCh03G010840
	Csa1G042750		Csa1G073080		Csa1G051880		CmoCh01G002780		CmoCh01G012320		CmoCh01G012210			Csa2G009560	up		Csa3G118110	up		Csa3G250900	up		Csa2G129170		CmoCh01G006890	up		CmoCh07G008180	up		CmoCh14G011170	up		CmoCh03G011580
	Csa1G042790		Csa1G073840		Csa1G056940		CmoCh01G002810		CmoCh01G012550		CmoCh01G012250			Csa5G636620	up		Csa1G150990	up		Csa6G445240	up		Csa2G171900		CmoCh06G000310	up		CmoCh14G008200	up		CmoCh07G000690	up		CmoCh03G011650
	Csa1G042800		Csa1G075570		Csa1G062370		CmoCh01G002820		CmoCh01G012700		CmoCh01G012390			Csa2G403160	up		Csa4G044480	up		Csa4G297420	up		Csa2G171950		CmoCh20G006750	up		CmoCh16G002840	up		CmoCh10G005350	up		CmoCh03G012080
	Csa1G042940		Csa1G083760		Csa1G063500		CmoCh01G002830		CmoCh01G012860		CmoCh01G012490			Csa7G352500	up		Csa5G512920	up		Csa6G519620	up		Csa2G173060		CmoCh18G008570	up		CmoCh06G010800	up		CmoCh02G010020	up		CmoCh03G012490
	Csa1G043040		Csa1G084290		Csa1G063560		CmoCh01G002870		CmoCh01G012870		CmoCh01G012560			Csa5G606830	up		Csa6G078620	up		Csa6G077420	up		Csa2G174670		CmoCh14G001930	up		CmoCh18G002040	up		CmoCh08G008040	up		CmoCh03G012520
	Csa1G043110		Csa1G085360		Csa1G063640		CmoCh01G002900		CmoCh01G012990		CmoCh01G012700			Csa5G429970	up		Csa6G421570	up		Csa6G487740	up		Csa2G179730		CmoCh13G007440	up		CmoCh04G016690	up		CmoCh04G014950	up		CmoCh03G012560
	Csa1G043200		Csa1G085890		Csa1G064150		CmoCh01G003010		CmoCh01G013120		CmoCh01G012820			Csa2G385000	up		Csa6G318160	up		Csa1G023580	up		Csa2G190760		CmoCh05G001020	up		CmoCh09G009850	up		CmoCh11G003280	up		CmoCh03G012620
	Csa1G044820		Csa1G086910		Csa1G064680		CmoCh01G003040		CmoCh01G013170		CmoCh01G012860			Csa2G369740	up		Csa3G113390	up		Csa1G050540	up		Csa2G191300		CmoCh04G025770	up		CmoCh15G004530	up		CmoCh19G006410	up		CmoCh03G013570
	Csa1G045480		Csa1G097685		Csa1G064700		CmoCh01G003050		CmoCh01G013220		CmoCh01G013250			Csa4G111620	up		Csa3G008850	up		Csa1G263970	up		Csa2G193340		CmoCh17G004230	up		CmoCh03G011460	up		CmoCh05G001170	up		CmoCh03G014550
	Csa1G045490		Csa1G097690		Csa1G064730		CmoCh01G003060		CmoCh01G013490		CmoCh01G013280			Csa3G002610	up		Csa3G839840	up		Csa2G425790	up		Csa2G196900		CmoCh12G012640	up		CmoCh07G010300	up		CmoCh18G006110	up		CmoCh04G000420
	Csa1G045510		Csa1G118870		Csa1G064820		CmoCh01G003110		CmoCh01G013760		CmoCh01G013340			Csa3G142960	up		Csa2G297150	up		Csa3G171060	up		Csa2G199900		CmoCh13G002800	up		CmoCh11G013920	up		CmoCh20G006690	up		CmoCh04G000770
	Csa1G045540		Csa1G120450		Csa1G064840		CmoCh01G003130		CmoCh01G014020		CmoCh01G013490			Csa5G523090	up		Csa1G294080	up		Csa3G904120	up		Csa2G200420		CmoCh12G004300	up		CmoCh07G002020	up		CmoCh06G000770	up		CmoCh04G001040
	Csa1G045560		Csa1G132150		Csa1G065410		CmoCh01G003160		CmoCh01G014250		CmoCh01G013670			Csa5G154910	up		Csa1G542420	up		Csa6G005150	up		Csa2G200440		CmoCh01G020610	up		CmoCh14G001640	up		CmoCh19G005620	up		CmoCh04G002180
	Csa1G045620		Csa1G143280		Csa1G065420		CmoCh01G003200		CmoCh01G014430		CmoCh01G013740			Csa7G037660	up		Csa6G483360	up		Csa4G621210	up		Csa2G215520		CmoCh06G004490	up		CmoCh11G004070	up		CmoCh08G008570	up		CmoCh04G003030
	Csa1G045640		Csa1G144330		Csa1G065920		CmoCh01G003230		CmoCh01G014540		CmoCh01G013900			Csa1G002720	up		Csa3G002420	up		Csa4G007070	up		Csa2G238880		CmoCh05G003760	up		CmoCh03G008480	up		CmoCh10G009620	up		CmoCh04G003800
	Csa1G045900		Csa1G145840		Csa1G065930		CmoCh01G003240		CmoCh01G014590		CmoCh01G014000			Csa3G127200	up		Csa3G126190	up		Csa6G067980	up		Csa2G247040		CmoCh18G011470	up		CmoCh12G002310	up		CmoCh09G010960	up		CmoCh04G006250
	Csa1G046040		Csa1G145860		Csa1G065980		CmoCh01G003260		CmoCh01G014820		CmoCh01G014060			Csa1G058090	up		Csa4G304230	up		Csa4G010980	up		Csa2G251520		CmoCh20G008910	up		CmoCh03G014690	up		CmoCh01G008580	up		CmoCh04G006870
	Csa1G046090		Csa1G145920		Csa1G070080		CmoCh01G003350		CmoCh01G015060		CmoCh01G014070			Csa6G448100	up		Csa4G006300	up		Csa7G037530	up		Csa2G258750		CmoCh16G001870	up		CmoCh09G010970	up		CmoCh02G010160	up		CmoCh04G007770
	Csa1G046110		Csa1G145960		Csa1G071280		CmoCh01G003360		CmoCh01G015070		CmoCh01G014480			Csa4G046070	up		Csa2G380000	up		Csa7G432650	up		Csa2G258810		CmoCh05G012050	up		CmoCh03G010610	up		CmoCh19G008530	up		CmoCh04G007840
	Csa1G046130		Csa1G150990		Csa1G071840		CmoCh01G003430		CmoCh01G015200		CmoCh01G014540			Csa6G079190	up		Csa2G396200	up		Csa7G430180	up		Csa2G277050		CmoCh03G001880	up		CmoCh17G004580	up		CmoCh01G017330	up		CmoCh04G007900
	Csa1G046140		Csa1G153510		Csa1G073050		CmoCh01G003450		CmoCh01G015330		CmoCh01G014590			Csa2G359980	up		Csa6G308410	up		Csa5G292190	up		Csa2G277660		CmoCh20G008780	up		CmoCh14G019840	up		CmoCh16G012510	up		CmoCh04G008100
	Csa1G046170		Csa1G166820		Csa1G073060		CmoCh01G003600		CmoCh01G015390		CmoCh01G014750			Csa1G043200	up		Csa3G116630	up		Csa5G341040	up		Csa2G296130		CmoCh06G006760	up		CmoCh14G014040	up		CmoCh03G009530	up		CmoCh04G009080
	Csa1G046260		Csa1G168350		Csa1G073740		CmoCh01G003610		CmoCh01G015510		CmoCh01G014940			Csa5G313340	up		Csa4G000950	up		Csa2G021590	up		Csa2G302170		CmoCh06G013290	up		CmoCh06G007570	up		CmoCh17G002740	up		CmoCh04G009090
	Csa1G046890		Csa1G168360		Csa1G073810		CmoCh01G003640		CmoCh01G016040		CmoCh01G015120			Csa5G154190	up		Csa1G424860	up		Csa6G077460	up		Csa2G308360		CmoCh04G006650	up		CmoCh15G000160	up		CmoCh11G011350	up		CmoCh04G010760
	Csa1G047440		Csa1G169420		Csa1G073840		CmoCh01G003650		CmoCh01G016240		CmoCh01G015310			Csa3G134820	up		Csa6G085100	up		Csa7G072780	up		Csa2G346020		CmoCh05G009820	up		CmoCh11G018630	up		CmoCh02G010290	up		CmoCh04G011020
	Csa1G047450		Csa1G172590		Csa1G074400		CmoCh01G003880		CmoCh01G016250		CmoCh01G015330			Csa2G358860	up		Csa6G139130	up		Csa2G379260	up		Csa2G348220		CmoCh03G014610	up		CmoCh02G006640	up		CmoCh10G001460	up		CmoCh04G011350
	Csa1G049960		Csa1G173140		Csa1G074970		CmoCh01G003900		CmoCh01G016270		CmoCh01G015380			Csa1G012100	up		Csa3G124940	up		Csa5G148490	up		Csa2G349600		CmoCh06G004730	up		CmoCh09G000260	up		CmoCh05G003820	up		CmoCh04G013130
	Csa1G050100		Csa1G180750		Csa1G074980		CmoCh01G003980		CmoCh01G016280		CmoCh01G015390			Csa3G851940	up		Csa3G769690	up		Csa3G100800	up		Csa2G351650		CmoCh20G011280	up		CmoCh05G008060	up		CmoCh09G007060	up		CmoCh04G014640
	Csa1G050180		Csa1G181390		Csa1G077120		CmoCh01G004010		CmoCh01G016380		CmoCh01G015570			Csa2G007950	up		Csa3G634360	up		Csa5G640000	up		Csa2G352430		CmoCh15G014680	up		CmoCh06G000170	up		CmoCh04G023300	up		CmoCh04G015670
	Csa1G050250		Csa1G181430		Csa1G077740		CmoCh01G004050		CmoCh01G016570		CmoCh01G016050			Csa6G365210	up		Csa3G751450	up		Csa5G589910	up		Csa2G353480		CmoCh05G002980	up		CmoCh01G014820	up		CmoCh04G001920	up		CmoCh04G016620
	Csa1G050280		Csa1G181570		Csa1G085370		CmoCh01G004060		CmoCh01G016650		CmoCh01G016270			Csa6G179450	up		Csa3G890060	up		Csa3G844860	up		Csa2G354040		CmoCh02G018570	up		CmoCh20G006520	up		CmoCh10G000440	up		CmoCh04G016650
	Csa1G050290		Csa1G186610		Csa1G085380		CmoCh01G004080		CmoCh01G017050		CmoCh01G016280			Csa5G374730	up		Csa6G076850	up		Csa6G128660	up		Csa2G354930		CmoCh06G001320	up		CmoCh01G014020	up		CmoCh18G008250	up		CmoCh04G017240
	Csa1G050300		Csa1G188670		Csa1G085890		CmoCh01G004230		CmoCh01G017120		CmoCh01G016460			Csa7G073410	up		Csa2G380030	up		Csa7G278220	up		Csa2G354960		CmoCh13G009380	up		CmoCh14G004800	up		CmoCh01G009590	up		CmoCh04G017350
	Csa1G051590		Csa1G207820		Csa1G088450		CmoCh01G004240		CmoCh01G017130		CmoCh01G016500			Csa1G057010	up		Csa5G265800	up		Csa1G568500	up		Csa2G356070		CmoCh19G010060	up		CmoCh11G003720	up		CmoCh08G008410	up		CmoCh04G018700
	Csa1G051640		Csa1G240080		Csa1G095020		CmoCh01G004250		CmoCh01G017370		CmoCh01G016560			Csa7G041930	up		Csa1G481210	up		Csa2G119360	up		Csa2G356610		CmoCh04G013710	up		CmoCh18G009160	up		CmoCh12G001210	up		CmoCh04G019650
	Csa1G051730		Csa1G240580		Csa1G097690		CmoCh01G004270		CmoCh01G017400		CmoCh01G016570			Csa3G912320	up		Csa1G524670	up		Csa1G572440	up		Csa2G356620		CmoCh07G001390	up		CmoCh13G005090	up		CmoCh14G009430	up		CmoCh04G020270
	Csa1G051740		Csa1G250130		Csa1G108280		CmoCh01G004360		CmoCh01G017720		CmoCh01G017330			Csa1G435810	up		Csa1G633390	up		Csa7G407600	up		Csa2G360570		CmoCh07G002990	up		CmoCh08G000060	up		CmoCh01G000970	up		CmoCh04G021920
	Csa1G051760		Csa1G256200		Csa1G109370		CmoCh01G004420		CmoCh01G018190		CmoCh01G017370			Csa6G067410	up		Csa3G002480	up		Csa3G217140	up		Csa2G362500		CmoCh17G008280	up		CmoCh08G004690	up		CmoCh05G000890	up		CmoCh04G023660
	Csa1G051820		Csa1G256210		Csa1G118870		CmoCh01G004470		CmoCh01G018350		CmoCh01G017430			Csa5G606820	up		Csa3G144180	up		Csa2G354760	up		Csa2G370510		CmoCh03G014840	up		CmoCh01G018620	up		CmoCh05G011450	up		CmoCh04G024440
	Csa1G051880		Csa1G257940		Csa1G120420		CmoCh01G004480		CmoCh01G018360		CmoCh01G017520			Csa6G005130	up		Csa1G696440	up		Csa6G518170	up		Csa2G370550		CmoCh17G002110	up		CmoCh16G000930	up		CmoCh08G008530	up		CmoCh04G024840
	Csa1G056910		Csa1G265090		Csa1G120450		CmoCh01G004490		CmoCh01G018620		CmoCh01G017570			Csa3G184040	up		Csa4G646130	up		Csa3G331330	up		Csa2G376850		CmoCh20G006140	up		CmoCh01G010460	up		CmoCh01G019800	up		CmoCh04G025230
	Csa1G056940		Csa1G268280		Csa1G143280		CmoCh01G004510		CmoCh01G018730		CmoCh01G017640			Csa1G059720	up		Csa4G092990	up		Csa2G401320	up		Csa2G381760		CmoCh03G009660	up		CmoCh18G006260	up		CmoCh12G012130	up		CmoCh04G025560
	Csa1G057010		Csa1G277470		Csa1G145840		CmoCh01G004570		CmoCh01G019430		CmoCh01G017800			Csa4G038710	up		Csa2G070890	up		Csa3G855930	up		Csa2G381810		CmoCh14G014560	up		CmoCh01G002940	up		CmoCh06G010760	up		CmoCh04G026170
	Csa1G058090		Csa1G287020		Csa1G145850		CmoCh01G004760		CmoCh01G019570		CmoCh01G017920			Csa3G182030	up		Csa7G342790	up		Csa5G594450	up		Csa2G382440		CmoCh02G005280	up		CmoCh13G008890	up		CmoCh11G009980	up		CmoCh04G027030
	Csa1G058100		Csa1G294020		Csa1G145860		CmoCh01G004770		CmoCh01G019970		CmoCh01G018090			Csa1G600120	up		Csa1G240580	up		Csa2G010150	up		Csa2G382570		CmoCh14G002150	up		CmoCh16G011340	up		CmoCh16G013380	up		CmoCh04G027210
	Csa1G058140		Csa1G294080		Csa1G145960		CmoCh01G004790		CmoCh01G020130		CmoCh01G018190			Csa1G008470	up		Csa3G009490	up		Csa4G010990	up		Csa2G402090		CmoCh14G016780	up		CmoCh04G028830	up		CmoCh03G004520	up		CmoCh04G027620
	Csa1G059180		Csa1G294090		Csa1G154090		CmoCh01G004810		CmoCh01G020190		CmoCh01G018210			Csa3G142980	up		Csa5G083820	up		Csa2G222020	up		Csa2G408430		CmoCh03G009780	up		CmoCh02G010540	up		CmoCh19G007070	up		CmoCh04G027910
	Csa1G059720		Csa1G295150		Csa1G163150		CmoCh01G004840		CmoCh01G020230		CmoCh01G018250			Csa6G382900	up		Csa2G008150	up		Csa3G844880	up		Csa2G416070		CmoCh07G005020	up		CmoCh02G013620	up		CmoCh04G021700	up		CmoCh04G028280
	Csa1G059750		Csa1G306810		Csa1G180750		CmoCh01G004850		CmoCh01G020270		CmoCh01G018320			Csa5G239140	up		Csa3G732650	up		Csa6G445760	up		Csa2G416250		CmoCh08G003310	up		CmoCh03G012980	up		CmoCh14G001500	up		CmoCh04G029050
	Csa1G060760		Csa1G320370		Csa1G180760		CmoCh01G004860		CmoCh01G020400		CmoCh01G018450			Csa6G067360	up		Csa1G575020	up		Csa6G091960	up		Csa2G423620		CmoCh03G014000	up		CmoCh07G005550	up		CmoCh01G004260	up		CmoCh04G029570
	Csa1G062310		Csa1G372010		Csa1G181430		CmoCh01G004890		CmoCh01G020470		CmoCh01G018570			Csa6G490870	up		Csa6G507030	up		Csa3G873800	up		Csa2G428380		CmoCh14G006620	up		CmoCh02G002870	up		CmoCh05G008620	up		CmoCh04G030090
	Csa1G062350		Csa1G378520		Csa1G181450		CmoCh01G004930		CmoCh01G020740		CmoCh01G018690			Csa5G218200	up		Csa3G183360	up		Csa3G889930	up		Csa2G432780		CmoCh10G012270	up		CmoCh20G009060	up		CmoCh16G001290	up		CmoCh04G030410
	Csa1G062370		Csa1G391590		Csa1G181470		CmoCh01G004990		CmoCh01G020840		CmoCh01G018740			Csa4G280510	up		Csa4G628900	up		Csa3G732630	up		Csa2G433930		CmoCh12G002240	up		CmoCh08G011660	up		CmoCh09G010170	up		CmoCh04G030850
	Csa1G062890		Csa1G408200		Csa1G185105		CmoCh01G005100		CmoCh01G021110		CmoCh01G019090			Csa3G119590	up		Csa4G293050	up		Csa3G852600	up		Csa2G445270		CmoCh03G000940	up		CmoCh04G022690	up		CmoCh04G028080	up		CmoCh04G031120
	Csa1G062950		Csa1G411740		Csa1G187170		CmoCh01G005120		CmoCh02G000010		CmoCh01G019260			Csa1G612920	up		Csa6G009420	up		Csa4G188370	up		Csa3G000060		CmoCh06G013760	up		CmoCh09G005620	up		CmoCh10G000290	up		CmoCh05G000700
	Csa1G063560		Csa1G420310		Csa1G188670		CmoCh01G005300		CmoCh02G000080		CmoCh01G019400			Csa7G342780	up		Csa7G259380	up		Csa6G493830	up		Csa3G002330		CmoCh04G028230	up		CmoCh08G007820	up		CmoCh03G001700	up		CmoCh05G000810
	Csa1G063570		Csa1G420320		Csa1G188680		CmoCh01G005340		CmoCh02G000140		CmoCh01G019410			Csa5G606300	up		Csa1G408200	up		Csa4G496240	up		Csa3G002740		CmoCh16G013080	up		CmoCh14G005630	up		CmoCh15G008430	up		CmoCh05G001110
	Csa1G064150		Csa1G420880		Csa1G207300		CmoCh01G005350		CmoCh02G000180		CmoCh01G019420			Csa4G637720	up		Csa2G270880	up		CsaUNG024960	up		Csa3G004500		CmoCh02G006540	up		CmoCh10G005500	up		CmoCh06G016240	up		CmoCh05G001130
	Csa1G064690		Csa1G421880		Csa1G228960		CmoCh01G005390		CmoCh02G000400		CmoCh01G019570			Csa3G904070	up		Csa2G000850	up		Csa5G321480	up		Csa3G006620		CmoCh08G010490	up		CmoCh08G003350	up		CmoCh05G000670	up		CmoCh05G001400
	Csa1G064730		Csa1G423000		Csa1G240080		CmoCh01G005420		CmoCh02G000450		CmoCh01G019650			Csa5G585390	up		Csa2G350990	up		Csa6G079740	up		Csa3G014360		CmoCh05G012700	up		CmoCh06G001160	up		CmoCh03G005880	up		CmoCh05G003030
	Csa1G064740		Csa1G423190		Csa1G250130		CmoCh01G005430		CmoCh02G000490		CmoCh01G019700			Csa5G524860	up		Csa3G166300	up		Csa7G046120	up		Csa3G048430		CmoCh17G002280	up		CmoCh05G011090	up		CmoCh04G006370	up		CmoCh05G003120
	Csa1G064750		Csa1G424360		Csa1G256750		CmoCh01G005440		CmoCh02G000880		CmoCh01G019800			Csa2G286490	up		Csa7G378480	up		Csa6G077970	up		Csa3G061520		CmoCh01G006600	up		CmoCh18G004050	up		CmoCh12G010420	up		CmoCh05G003240
	Csa1G064820		Csa1G424860		Csa1G257360		CmoCh01G005470		CmoCh02G000900		CmoCh01G020130			Csa1G467200	up		Csa7G197300	up		Csa2G360040	up		Csa3G062600		CmoCh01G002250	up		CmoCh11G003680	up		CmoCh06G011440	up		CmoCh05G003580
	Csa1G064860		Csa1G435700		Csa1G257950		CmoCh01G005490		CmoCh02G000920		CmoCh01G020170			Csa2G075420	up		Csa6G367190	up		Csa4G310710	up		Csa3G076010		CmoCh01G008410	up		CmoCh13G006510	up		CmoCh04G029270	up		CmoCh05G003680
	Csa1G064870		Csa1G439830		Csa1G263950		CmoCh01G005510		CmoCh02G001370		CmoCh01G020190			Csa5G272930	up		Csa3G229380	up		Csa6G517960	up		Csa3G076020		CmoCh10G010090	up		CmoCh05G005430	up		CmoCh10G007450	up		CmoCh05G003780
	Csa1G065420		Csa1G470250		Csa1G263970		CmoCh01G005530		CmoCh02G001470		CmoCh01G020250			Csa3G124970	up		Csa6G518270	up		Csa1G109370	up		Csa3G077660		CmoCh19G007790	up		CmoCh16G006400	up		CmoCh13G011800	up		CmoCh05G003840
	Csa1G065920		Csa1G470270		Csa1G265090		CmoCh01G005570		CmoCh02G001560		CmoCh01G020290			Csa2G336150	up		Csa5G622850	up		Csa3G736900	up		Csa3G088940		CmoCh14G011780	up		CmoCh01G010770	up		CmoCh11G005480	up		CmoCh05G005090
	Csa1G065930		Csa1G470300		Csa1G265650		CmoCh01G005590		CmoCh02G001680		CmoCh01G020350			Csa3G119650	up		Csa4G664450	up		Csa4G613170	up		Csa3G116640		CmoCh05G004230	up		CmoCh10G006910	up		CmoCh03G007510	up		CmoCh05G007610
	Csa1G065950		Csa1G470320		Csa1G267240		CmoCh01G005620		CmoCh02G002140		CmoCh01G020480			Csa4G001910	up		Csa3G114480	up		Csa2G377910	up		Csa3G117420		CmoCh02G007020	up		CmoCh06G004020	up		CmoCh14G006090	up		CmoCh05G008330
	Csa1G065960		Csa1G470380		Csa1G294020		CmoCh01G005630		CmoCh02G002300		CmoCh02G000010			Csa7G429560	up		Csa4G011770	up		Csa4G279870	up		Csa3G118080		CmoCh18G002340	up		CmoCh05G005790	up		CmoCh17G013100	up		CmoCh05G009440
	Csa1G065980		Csa1G470390		Csa1G294090		CmoCh01G005640		CmoCh02G002480		CmoCh02G000080			Csa3G119560	up		Csa5G273940	up		Csa1G154090	up		Csa3G119850		CmoCh15G007880	up		CmoCh04G002190	up		CmoCh01G010890	up		CmoCh05G010190
	Csa1G066480		Csa1G471470		Csa1G294630		CmoCh01G005680		CmoCh02G002520		CmoCh02G000450			Csa3G444610	up		Csa7G432100	up		Csa5G152160	up		Csa3G128930		CmoCh04G028820	up		CmoCh18G009700	up		CmoCh06G012490	up		CmoCh05G011260
	Csa1G066490		Csa1G474480		Csa1G295150		CmoCh01G005700		CmoCh02G002550		CmoCh02G000640			Csa3G150850	up		Csa2G033940	up		Csa1G074970	up		Csa3G129710		CmoCh06G003690	up		CmoCh13G002400	up		CmoCh12G003900	up		CmoCh05G011270
	Csa1G066510		Csa1G478040		Csa1G305780		CmoCh01G005720		CmoCh02G002680		CmoCh02G000690			Csa7G452230	up		Csa2G277070	up		Csa6G519430	up		Csa3G133320		CmoCh17G000210	up		CmoCh01G006190	up		CmoCh19G010420	up		CmoCh05G012270
	Csa1G070080		Csa1G479610		Csa1G329900		CmoCh01G005740		CmoCh02G002740		CmoCh02G000820			Csa6G067930	up		Csa6G527060	up		Csa2G033960	up		Csa3G134780		CmoCh14G015650	up		CmoCh14G008890	up		CmoCh07G001330	up		CmoCh06G000780
	Csa1G070580		Csa1G481210		Csa1G364960		CmoCh01G005840		CmoCh02G002850		CmoCh02G000900			Csa2G375240	up		Csa2G237140	up		Csa2G416770	up		Csa3G141840		CmoCh09G001380	up		CmoCh11G008030	up		CmoCh04G013350	up		CmoCh06G003110
	Csa1G070590		Csa1G481740		Csa1G372010		CmoCh01G005860		CmoCh02G002860		CmoCh02G001020			Csa5G149860	up		Csa1G024250	up		Csa6G072990	up		Csa3G142970		CmoCh16G009630	up		CmoCh03G002480	up		CmoCh07G005070	up		CmoCh06G003400
	Csa1G071170		Csa1G495290		Csa1G374520		CmoCh01G005900		CmoCh02G002870		CmoCh02G001140			Csa3G827390	up		Csa1G097685	up		Csa3G119707	up		Csa3G143570		CmoCh14G009530	up		CmoCh06G006060	up		CmoCh02G012230	up		CmoCh06G005160
	Csa1G071200		Csa1G501840		Csa1G383520		CmoCh01G005980		CmoCh02G002880		CmoCh02G001200			Csa3G002810	up		Csa6G303220	up		Csa2G352360	up		Csa3G175630		CmoCh17G013590	up		CmoCh02G003130	up		CmoCh04G026490	up		CmoCh06G005300
	Csa1G071280		Csa1G501850		Csa1G392600		CmoCh01G006010		CmoCh02G002910		CmoCh02G001590			Csa4G470690	up		Csa3G122490	up		Csa3G743950	up		Csa3G175700		CmoCh05G005100	up		CmoCh02G005750	up		CmoCh04G021450	up		CmoCh06G005800
	Csa1G071840		Csa1G523620		Csa1G395600		CmoCh01G006070		CmoCh02G002940		CmoCh02G001650			Csa1G042700	up		Csa1G025070	up		Csa6G502010	up		Csa3G176320		CmoCh08G004160	up		CmoCh13G010190	up		CmoCh07G008060	up		CmoCh06G006390
	Csa1G071870		Csa1G523630		Csa1G397120		CmoCh01G006200		CmoCh02G002970		CmoCh02G001810			Csa3G848230	up		Csa7G390030	up		Csa2G402070	up		Csa3G180410		CmoCh11G013650	up		CmoCh20G009860	up		CmoCh04G004250	up		CmoCh06G006950
	Csa1G071890		Csa1G524670		Csa1G411740		CmoCh01G006230		CmoCh02G003030		CmoCh02G002150			Csa6G507520	up		Csa5G608330	up		Csa6G488320	up		Csa3G182060		CmoCh14G013070	up		CmoCh20G004310	up		CmoCh04G013650	up		CmoCh06G006980
	Csa1G071940		Csa1G526840		Csa1G421920		CmoCh01G006290		CmoCh02G003040		CmoCh02G002170			Csa1G074910	up		Csa4G051530	up		Csa3G150780	up		Csa3G182150		CmoCh10G008330	up		CmoCh07G013030	up		CmoCh06G014620	up		CmoCh06G007090
	Csa1G073000		Csa1G527870		Csa1G423000		CmoCh01G006300		CmoCh02G003080		CmoCh02G002190			Csa6G526260	up		Csa2G351820	up		Csa5G642720	up		Csa3G183960		CmoCh04G000870	up		CmoCh20G008860	up		CmoCh08G010100	up		CmoCh06G007890
	Csa1G073050		Csa1G528510		Csa1G423240		CmoCh01G006320		CmoCh02G003130		CmoCh02G002220			Csa5G139540	up		Csa7G033320	up		Csa4G056000	up		Csa3G184030		CmoCh20G010530	up		CmoCh03G014340	up		CmoCh12G000060	up		CmoCh06G009490
	Csa1G073060		Csa1G528590		Csa1G425900		CmoCh01G006330		CmoCh02G003210		CmoCh02G002300			Csa4G303160	up		Csa6G006760	up		Csa7G407620	up		Csa3G185150		CmoCh06G017410	up		CmoCh01G003620	up		CmoCh12G012870	up		CmoCh06G010170
	Csa1G074400		Csa1G528600		Csa1G425940		CmoCh01G006340		CmoCh02G003260		CmoCh02G002310			Csa2G354770	up		Csa4G055450	up		Csa1G421920	up		Csa3G188330		CmoCh11G020240	up		CmoCh04G017830	up		CmoCh14G013650	up		CmoCh06G010360
	Csa1G074900		Csa1G530140		Csa1G427510		CmoCh01G006350		CmoCh02G003400		CmoCh02G002520			Csa3G238100	up		Csa2G406680	up		Csa4G008780	up		Csa3G199580		CmoCh12G000420	up		CmoCh14G007900	up		CmoCh13G004770	up		CmoCh06G010450
	Csa1G074910		Csa1G532270		Csa1G433100		CmoCh01G006380		CmoCh02G003710		CmoCh02G002550			Csa6G405300	up		Csa7G007870	up		Csa3G110030	up		Csa3G218170		CmoCh14G006040	up		CmoCh14G000020	up		CmoCh19G009910	up		CmoCh06G010560
	Csa1G074980		Csa1G533470		Csa1G434130		CmoCh01G006400		CmoCh02G003720		CmoCh02G002660			Csa3G011830	up		Csa5G464830	up		Csa7G433350	up		Csa3G238740		CmoCh13G008830	up		CmoCh15G004240	up		CmoCh02G009610	up		CmoCh06G010640
	Csa1G077120		Csa1G533490		Csa1G467090		CmoCh01G006480		CmoCh02G003750		CmoCh02G002740			Csa6G081470	up		Csa1G306810	up		Csa1G002730	up		Csa3G270280		CmoCh01G006480	up		CmoCh04G001620	up		CmoCh05G013660	up		CmoCh06G011100
	Csa1G084300		Csa1G533570		Csa1G470270		CmoCh01G006590		CmoCh02G003830		CmoCh02G003370			Csa5G609660	up		Csa7G074960	up		Csa5G240140	up		Csa3G278920		CmoCh03G012230	up		CmoCh01G020400	up		CmoCh09G010540	up		CmoCh06G011640
	Csa1G085370		Csa1G533690		Csa1G470320		CmoCh01G006600		CmoCh02G004050		CmoCh02G003490			Csa3G154250	up		Csa1G530140	up		Csa7G388390	up		Csa3G280950		CmoCh16G001040	up		CmoCh18G001260	up		CmoCh07G014190	up		CmoCh06G011760
	Csa1G085890		Csa1G535800		Csa1G470390		CmoCh01G006770		CmoCh02G004190		CmoCh02G003620			Csa5G146190	up		Csa6G344210	up		Csa1G716260	up		Csa3G355060		CmoCh12G010830	up		CmoCh04G019540	up		CmoCh02G012250	up		CmoCh06G012740
	Csa1G086900		Csa1G537480		Csa1G474480		CmoCh01G006860		CmoCh02G004230		CmoCh02G003710			Csa2G346000	up		Csa1G132150	up		Csa2G416820	up		Csa3G446120		CmoCh04G023170	up		CmoCh11G012980	up		CmoCh08G008540	up		CmoCh06G014360
	Csa1G087430		Csa1G538280		Csa1G477510		CmoCh01G006890		CmoCh02G004250		CmoCh02G003750			Csa1G045620	up		Csa5G198180	up		Csa4G012390	up		Csa3G516530		CmoCh12G006700	up		CmoCh12G009250	up		CmoCh10G012040	up		CmoCh06G014520
	Csa1G088450		Csa1G542420		Csa1G478590		CmoCh01G006900		CmoCh02G004640		CmoCh02G003780			Csa3G386830	up		Csa2G372720	up		Csa1G597090	up		Csa3G535120		CmoCh16G011150	up		CmoCh04G026200	up		CmoCh05G009210	up		CmoCh06G015430
	Csa1G088470		Csa1G542440		Csa1G480160		CmoCh01G007040		CmoCh02G004660		CmoCh02G004000			Csa1G522540	up		Csa6G008670	up		Csa5G431520	up		Csa3G588470		CmoCh06G001750	up		CmoCh02G012950	up		CmoCh04G001840	up		CmoCh06G016260
	Csa1G095020		Csa1G542480		Csa1G480180		CmoCh01G007050		CmoCh02G004760		CmoCh02G004160			Csa6G101470	up		Csa3G840390	up		Csa6G008750	up		Csa3G589590		CmoCh11G011800	up		CmoCh14G005840	up		CmoCh06G007850	up		CmoCh06G016750
	Csa1G097690		Csa1G542490		Csa1G481740		CmoCh01G007120		CmoCh02G005010		CmoCh02G004210			Csa1G708160	up		Csa6G298490	up		Csa6G366370	up		Csa3G600020		CmoCh06G001950	up		CmoCh07G001630	up		CmoCh13G011730	up		CmoCh06G017350
	Csa1G097730		Csa1G542500		Csa1G498810		CmoCh01G007170		CmoCh02G005080		CmoCh02G005160			Csa5G547610	up		Csa5G497060	up		Csa1G051870	up		Csa3G611910		CmoCh05G006900	up		CmoCh03G014930	up		CmoCh16G001100	up		CmoCh07G000430
	Csa1G108280		Csa1G554560		Csa1G499330		CmoCh01G007250		CmoCh02G005160		CmoCh02G005200			Csa7G043670	up		Csa1G050510	up		Csa2G324430	up		Csa3G622450		CmoCh09G006540	up		CmoCh14G007670	up		CmoCh14G014470	up		CmoCh07G000800
	Csa1G109360		Csa1G555090		Csa1G501840		CmoCh01G007350		CmoCh02G005220		CmoCh02G005230			Csa4G361880	up		Csa4G179120	up		Csa5G139530	up		Csa3G627710		CmoCh03G013640	up		CmoCh14G013050	up		CmoCh18G001340	up		CmoCh07G001490
	Csa1G120420		Csa1G555590		Csa1G501850		CmoCh01G007370		CmoCh02G005240		CmoCh02G005240			Csa1G277460	up		Csa7G452000	up		Csa3G851910	up		Csa3G632280		CmoCh04G006360	up		CmoCh14G020810	up		CmoCh04G030260	up		CmoCh07G001550
	Csa1G120450		Csa1G569140		Csa1G502880		CmoCh01G007420		CmoCh02G005580		CmoCh02G005670			Csa7G004110	up		Csa5G198130	up		Csa3G127170	up		Csa3G638530		CmoCh13G006600	up		CmoCh08G000230	up		CmoCh12G002780	up		CmoCh07G002420
	Csa1G126020		Csa1G569280		Csa1G515470		CmoCh01G007430		CmoCh02G005700		CmoCh02G005820			Csa6G056510	up		Csa2G404940	up		Csa7G450530	up		Csa3G669600		CmoCh19G004470	up		CmoCh11G015490	up		CmoCh14G008400	up		CmoCh07G003260
	Csa1G132130		Csa1G569400		Csa1G523630		CmoCh01G007440		CmoCh02G005750		CmoCh02G005830			Csa1G181350	up		Csa6G499730	up		Csa6G106700	up		Csa3G690290		CmoCh15G011270	up		CmoCh04G001300	up		CmoCh15G002590	up		CmoCh07G003280
	Csa1G132160		Csa1G569450		Csa1G525300		CmoCh01G007480		CmoCh02G005930		CmoCh02G005900			Csa5G611730	up		Csa1G470380	up		Csa3G359140	up		Csa3G696860		CmoCh07G011970	up		CmoCh08G004530	up		CmoCh17G013500	up		CmoCh07G003520
	Csa1G132710		Csa1G569480		Csa1G526840		CmoCh01G007610		CmoCh02G006020		CmoCh02G005930			Csa6G520440	up		Csa4G501830	up		Csa6G518110	up		Csa3G696870		CmoCh01G006770	up		CmoCh03G011860	up		CmoCh19G003240	up		CmoCh07G004480
	Csa1G132760		Csa1G571810		Csa1G527870		CmoCh01G007640		CmoCh02G006060		CmoCh02G005940			Csa6G185260	up		Csa6G134390	up		Csa4G641640	up		Csa3G698510		CmoCh07G006350	up		CmoCh13G004800	up		CmoCh12G008770	up		CmoCh07G004530
	Csa1G143280		Csa1G572420		Csa1G528490		CmoCh01G007660		CmoCh02G006170		CmoCh02G006060			Csa6G136010	up		Csa6G525660	up		Csa2G034780	up		Csa3G702570		CmoCh08G010030	up		CmoCh06G007240	up		CmoCh08G010190	up		CmoCh07G004700
	Csa1G145840		Csa1G573660		Csa1G528610		CmoCh01G007710		CmoCh02G006200		CmoCh02G006130			Csa6G190990	up		Csa6G512910	up		Csa3G882930	up		Csa3G708180		CmoCh13G001640	up		CmoCh02G014030	up		CmoCh06G011140	up		CmoCh07G006630
	Csa1G145850		Csa1G574780		Csa1G531190		CmoCh01G007760		CmoCh02G006280		CmoCh02G006170			Csa7G290490	up		Csa1G629730	up		Csa3G000030	up		Csa3G715370		CmoCh02G016370	up		CmoCh04G001410	up		CmoCh11G007870	up		CmoCh07G007030
	Csa1G145860		Csa1G574790		Csa1G532270		CmoCh01G007780		CmoCh02G006300		CmoCh02G006190			Csa7G234090	up		Csa6G495120	up		Csa5G146220	up		Csa3G728130		CmoCh20G005640	up		CmoCh08G006750	up		CmoCh12G003240	up		CmoCh07G007100
	Csa1G145960		Csa1G575020		Csa1G533470		CmoCh01G007860		CmoCh02G006310		CmoCh02G006280			Csa1G064750	up		Csa3G169500	up		Csa3G175720	up		Csa3G730790		CmoCh12G004380	up		CmoCh04G012100	up		CmoCh14G000470	up		CmoCh07G007990
	Csa1G162100		Csa1G575190		Csa1G533480		CmoCh01G007880		CmoCh02G006360		CmoCh02G006310			Csa2G155100	up		Csa1G042080	up		Csa4G082370	up		Csa3G730890		CmoCh13G004670	up		CmoCh04G007180	up		CmoCh14G015180	up		CmoCh07G008470
	Csa1G163150		Csa1G580200		Csa1G533560		CmoCh01G007890		CmoCh02G006440		CmoCh02G006450			Csa6G454410	up		Csa2G381680	up		Csa7G029390	up		Csa3G732680		CmoCh05G003560	up		CmoCh09G009220	up		CmoCh02G016060	up		CmoCh07G010320
	Csa1G163160		Csa1G587980		Csa1G533620		CmoCh01G007920		CmoCh02G006450		CmoCh02G006470			Csa3G710180	up		Csa3G851890	up		Csa3G133370	up		Csa3G733360		CmoCh10G009690	up		CmoCh17G006720	up		CmoCh13G009080	up		CmoCh07G010420
	Csa1G168350		Csa1G589700		Csa1G534750		CmoCh01G008000		CmoCh02G006510		CmoCh02G006730			Csa3G044520	up		Csa1G145920	up		Csa5G597510	up		Csa3G733860		CmoCh10G007820	up		CmoCh15G002910	up		CmoCh14G020740	up		CmoCh07G011180
	Csa1G169420		Csa1G590290		Csa1G535800		CmoCh01G008010		CmoCh02G006590		CmoCh02G007000			Csa6G495000	up		Csa2G138770	up		Csa4G127010	up		Csa3G733920		CmoCh03G011530	up		CmoCh04G000260	up		CmoCh16G013070	up		CmoCh07G012140
	Csa1G169950		Csa1G596420		Csa1G537370		CmoCh01G008020		CmoCh02G006640		CmoCh02G007110			Csa2G350210	up		Csa6G504620	up		Csa6G067950	up		Csa3G734170		CmoCh14G016650	up		CmoCh03G006650	up		CmoCh11G019400	up		CmoCh08G002470
	Csa1G170000		Csa1G596520		Csa1G538280		CmoCh01G008070		CmoCh02G007000		CmoCh02G007360			Csa5G157230	up		Csa2G248730	up		Csa7G432010	up		Csa3G734250		CmoCh06G017260	up		CmoCh04G003250	up		CmoCh04G021250	up		CmoCh08G002480
	Csa1G173150		Csa1G597040		Csa1G540370		CmoCh01G008140		CmoCh02G007110		CmoCh02G007380			Csa4G099750	up		Csa3G646620	up		Csa5G146840	up		Csa3G734290		CmoCh08G009960	up		CmoCh12G009530	up		CmoCh07G005580	up		CmoCh08G002600
	Csa1G179740		Csa1G597160		Csa1G542510		CmoCh01G008170		CmoCh02G007280		CmoCh02G007430			Csa4G113680	up		Csa3G236050	up		Csa3G727990	up		Csa3G734860		CmoCh11G001070	up		CmoCh16G003070	up		CmoCh03G013120	up		CmoCh08G003070
	Csa1G180750		Csa1G597740		Csa1G555090		CmoCh01G008230		CmoCh02G007360		CmoCh02G007590			Csa3G168940	up		Csa6G425090	up		Csa1G587400	up		Csa3G735000		CmoCh12G000730	up		CmoCh15G001540	up		CmoCh11G012500	up		CmoCh08G004980
	Csa1G181260		Csa1G597800		Csa1G561370		CmoCh01G008280		CmoCh02G007430		CmoCh02G007620			Csa3G651850	up		Csa3G902360	up		Csa6G526270	up		Csa3G740220		CmoCh16G006130	up		CmoCh01G008190	up		CmoCh16G008140	up		CmoCh08G006470
	Csa1G181330		Csa1G600880		Csa1G561940		CmoCh01G008340		CmoCh02G007690		CmoCh02G007630			Csa3G875960	up		Csa1G002760	up		Csa1G073740	up		Csa3G748260		CmoCh11G006230	up		CmoCh14G011240	up		CmoCh03G003610	up		CmoCh08G006820
	Csa1G181350		Csa1G602030		Csa1G568480		CmoCh01G008350		CmoCh02G007730		CmoCh02G007690			Csa6G338660	up		CsaUNG000001	up		Csa5G603970	up		Csa3G750930		CmoCh15G007900	up		CmoCh08G002720	up		CmoCh08G005440	up		CmoCh08G007110
	Csa1G181410		Csa1G605740		Csa1G568490		CmoCh01G008390		CmoCh02G007880		CmoCh02G007730			Csa7G047340	up		Csa4G056520	up		Csa2G416200	up		Csa3G760500		CmoCh14G005350	up		CmoCh01G005690	up		CmoCh15G000390	up		CmoCh08G007390
	Csa1G181470		Csa1G612950		Csa1G568500		CmoCh01G008410		CmoCh02G007990		CmoCh02G007750			Csa2G415560	up		Csa7G073430	up		Csa3G902330	up		Csa3G765070		CmoCh08G011380	up		CmoCh20G003020	up		CmoCh04G017540	up		CmoCh08G008300
	Csa1G186610		Csa1G613600		Csa1G568560		CmoCh01G008460		CmoCh02G008510		CmoCh02G008030			Csa1G572390	up		Csa1G181390	up		Csa5G182670	up		Csa3G774730		CmoCh09G004040	up		CmoCh14G002850	up		CmoCh13G000970	up		CmoCh08G008420
	Csa1G187170		Csa1G614120		Csa1G569400		CmoCh01G008470		CmoCh02G008530		CmoCh02G008500			Csa3G731220	up		Csa6G003400	up		Csa3G611900	up		Csa3G776970		CmoCh03G010170	up		CmoCh01G007130	up		CmoCh15G002690	up		CmoCh08G009100
	Csa1G188670		Csa1G617370		Csa1G569450		CmoCh01G008510		CmoCh02G008680		CmoCh02G008530			Csa6G501260	up		Csa6G011650	up		Csa6G032470	up		Csa3G784390		CmoCh03G006720	up		CmoCh14G020400	up		CmoCh04G007800	up		CmoCh08G009630
	Csa1G196250		Csa1G627460		Csa1G569480		CmoCh01G008530		CmoCh02G008800		CmoCh02G008550			Csa6G008860	up		Csa7G363070	up		Csa1G001530	up		Csa3G807310		CmoCh03G003650	up		CmoCh03G007170	up		CmoCh12G012700	up		CmoCh08G010550
	Csa1G207300		Csa1G629200		Csa1G570190		CmoCh01G008550		CmoCh02G008870		CmoCh02G008650			Csa7G378490	up		Csa2G120970	up		Csa1G042290	up		Csa3G812750		CmoCh17G006380	up		CmoCh18G013710	up		CmoCh06G016990	up		CmoCh08G010810
	Csa1G228960		Csa1G629730		Csa1G570240		CmoCh01G008570		CmoCh02G009040		CmoCh02G008800			Csa6G500540	up		Csa7G372320	up		Csa6G042460	up		Csa3G814360		CmoCh03G011970	up		CmoCh08G000280	up		CmoCh17G006890	up		CmoCh08G010820
	Csa1G231530		Csa1G630330		Csa1G570740		CmoCh01G008610		CmoCh02G009150		CmoCh02G009040			Csa1G574960	up		Csa4G454150	up		Csa5G606920	up		Csa3G822320		CmoCh08G004210	up		CmoCh04G026620	up		CmoCh17G000680	up		CmoCh08G010840
	Csa1G240080		Csa1G633390		Csa1G572420		CmoCh01G008650		CmoCh02G009250		CmoCh02G009150			Csa5G169000	up		Csa4G358680	up		Csa1G030660	up		Csa3G823070		CmoCh13G004360	up		CmoCh10G000370	up		CmoCh11G004470	up		CmoCh08G010850
	Csa1G250130		Csa1G633400		Csa1G572440		CmoCh01G008860		CmoCh02G009400		CmoCh02G009250			Csa3G878900	up		Csa4G646250	up		Csa6G091910	up		Csa3G835860		CmoCh13G008550	up		CmoCh14G016580	up		CmoCh01G009810	up		CmoCh08G011360
	Csa1G256750		Csa1G633410		Csa1G572970		CmoCh01G008880		CmoCh02G009460		CmoCh02G009310			Csa7G343300	up		Csa4G267460	up		Csa1G064840	up		Csa3G836520		CmoCh16G003130	up		CmoCh17G003820	up		CmoCh20G000170	up		CmoCh08G012220
	Csa1G257940		Csa1G648050		Csa1G574820		CmoCh01G009100		CmoCh02G009520		CmoCh02G009470			Csa2G068700	up		Csa7G388450	up		Csa4G081270	up		Csa3G839790		CmoCh04G013380	up		CmoCh05G008420	up		CmoCh14G000850	up		CmoCh09G000650
	Csa1G257950		Csa1G650630		Csa1G574860		CmoCh01G009170		CmoCh02G009540		CmoCh02G009520			Csa3G889950	up		Csa1G528600	up		Csa6G411280	up		Csa3G843770		CmoCh10G009990	up		CmoCh04G000390	up		CmoCh03G013180	up		CmoCh09G002190
	Csa1G263950		Csa1G651640		Csa1G575190		CmoCh01G009250		CmoCh02G009550		CmoCh02G009590			Csa3G900960	up		Csa3G118130	up		Csa5G180880	up		Csa3G848870		CmoCh08G011240	up		CmoCh20G002070	up		CmoCh01G019700	up		CmoCh09G002380
	Csa1G264010		Csa1G651650		Csa1G587400		CmoCh01G009350		CmoCh02G009560		CmoCh02G009610			Csa3G132020	up		Csa7G073630	up		Csa7G234140	up		Csa3G850570		CmoCh10G006840	up		CmoCh14G000270	up		CmoCh04G004180	up		CmoCh09G002430
	Csa1G265090		Csa1G653320		Csa1G587980		CmoCh01G009370		CmoCh02G009860		CmoCh02G009750			Csa1G006320	up		Csa2G150000	up		Csa3G826680	up		Csa3G850590		CmoCh05G001150	up		CmoCh03G002290	up		CmoCh03G008690	up		CmoCh09G003180
	Csa1G267230		Csa1G654900		Csa1G589110		CmoCh01G009400		CmoCh02G009980		CmoCh02G009770			Csa1G572950	up		Csa1G435700	up		Csa3G121040	up		Csa3G851930		CmoCh04G014570	up		CmoCh05G006480	up		CmoCh05G008400	up		CmoCh09G003660
	Csa1G268280		Csa1G657510		Csa1G595810		CmoCh01G009430		CmoCh02G010030		CmoCh02G009860			Csa6G449290	up		Csa3G733940	up		Csa7G441625	up		Csa3G852460		CmoCh01G003050	up		CmoCh02G007880	up		CmoCh14G020910	up		CmoCh09G003720
	Csa1G277460		Csa1G659020		Csa1G596420		CmoCh01G009440		CmoCh02G010050		CmoCh02G009980			Csa2G370520	up		Csa3G812740	up		Csa6G137590	up		Csa3G855390		CmoCh06G001690	up		CmoCh04G026660	up		CmoCh02G006190	up		CmoCh09G003940
	Csa1G294020		Csa1G660200		Csa1G597090		CmoCh01G009520		CmoCh02G010300		CmoCh02G010020			Csa6G083540	up		Csa6G494970	up		Csa6G446510	up		Csa3G859650		CmoCh11G010020	up		CmoCh01G005930	up		CmoCh17G002960	up		CmoCh09G005200
	Csa1G294090		Csa1G665380		Csa1G597130		CmoCh01G009700		CmoCh02G010520		CmoCh02G010070			Csa1G064870	up		Csa2G361380	up		Csa6G432270	up		Csa3G859690		CmoCh02G008100	up		CmoCh07G005180	up		CmoCh14G007820	up		CmoCh09G005240
	Csa1G294100		Csa1G665920		Csa1G597160		CmoCh01G009730		CmoCh02G010540		CmoCh02G010160			Csa3G710750	up		Csa2G094360	up		Csa2G336120	up		Csa3G865390		CmoCh07G007840	up		CmoCh16G006800	up		CmoCh07G008210	up		CmoCh09G005520
	Csa1G294630		Csa1G666440		Csa1G597800		CmoCh01G009800		CmoCh02G010640		CmoCh02G010170			Csa2G350300	up		Csa6G404230	up		Csa1G038930	up		Csa3G866500		CmoCh20G007330	up		CmoCh16G004890	up		CmoCh20G008240	up		CmoCh09G005530
	Csa1G295150		Csa1G690360		Csa1G600130		CmoCh01G009820		CmoCh02G010720		CmoCh02G010240			Csa3G416660	up		Csa5G630710	up		Csa3G777680	up		Csa3G866510		CmoCh15G013320	up		CmoCh15G009910	up		CmoCh14G006080	up		CmoCh09G005580
	Csa1G303700		Csa1G696440		Csa1G611270		CmoCh01G009940		CmoCh02G010840		CmoCh02G010250			Csa5G487700	up		Csa6G149360	up		Csa3G730190	up		Csa3G877650		CmoCh20G000180	up		CmoCh18G004380	up		CmoCh01G011660	up		CmoCh09G007710
	Csa1G305710		Csa1G698540		Csa1G614640		CmoCh01G009980		CmoCh02G011240		CmoCh02G010290			Csa6G448090	up		Csa2G022780	up		Csa7G372360	up		Csa3G878930		CmoCh06G006420	up		CmoCh01G007410	up		CmoCh18G008880	up		CmoCh09G007750
	Csa1G320370		Csa1G701340		Csa1G615200		CmoCh01G010000		CmoCh02G011380		CmoCh02G010510			Csa4G618430	up		Csa5G615182	up		Csa6G076840	up		Csa3G880550		CmoCh17G002190	up		CmoCh13G002710	up		CmoCh08G010300	up		CmoCh09G008750
	Csa1G329900		Csa1G703070		Csa1G617370		CmoCh01G010060		CmoCh02G011460		CmoCh02G010640			Csa2G070210	up		Csa4G651910	up		Csa5G418780	up		Csa3G889150		CmoCh02G011860	up		CmoCh16G000410	up		CmoCh18G000560	up		CmoCh09G008770
	Csa1G340430		Csa1G709160		Csa1G627460		CmoCh01G010180		CmoCh02G011820		CmoCh02G010970			Csa7G420830	up		Csa6G497090	up		Csa1G004220	up		Csa3G889170		CmoCh03G010440	up		CmoCh14G018040	up		CmoCh14G003680	up		CmoCh09G009140
	Csa1G372010		Csa1G714680		Csa1G628000		CmoCh01G010190		CmoCh02G011980		CmoCh02G011340			Csa1G046110	up		Csa1G021900	up		Csa1G427510	up		Csa3G889750		CmoCh18G003570	up		CmoCh02G006440	up		CmoCh11G005460	up		CmoCh09G009810
	Csa1G374520		Csa2G000100		Csa1G629130		CmoCh01G010440		CmoCh02G012020		CmoCh02G011450			Csa6G091850	up		Csa2G395690	up		Csa1G185105	up		Csa3G891640		CmoCh11G006960	up		CmoCh04G014900	up		CmoCh01G014940	up		CmoCh09G009860
	Csa1G383520		Csa2G000250		Csa1G629200		CmoCh01G010520		CmoCh02G012050		CmoCh02G011460			Csa7G396350	up		Csa6G105670	up		Csa1G392600	up		Csa3G892210		CmoCh01G009820	up		CmoCh04G016330	up		CmoCh04G016580	up		CmoCh09G010490
	Csa1G391590		Csa2G000360		Csa1G629790		CmoCh01G010560		CmoCh02G012110		CmoCh02G011760			Csa1G601000	up		Csa6G105160	up		Csa5G161290	up		Csa3G895060		CmoCh11G011490	up		CmoCh03G011620	up		CmoCh05G003280	up		CmoCh09G011080
	Csa1G395600		Csa2G000470		Csa1G631860		CmoCh01G010800		CmoCh02G012490		CmoCh02G012020			Csa1G051820	up		Csa1G207820	up		Csa4G650190	up		Csa3G895090		CmoCh01G013720	up		CmoCh14G014430	up		CmoCh10G011580	up		CmoCh09G011090
	Csa1G397120		Csa2G000740		Csa1G648050		CmoCh01G010810		CmoCh02G012500		CmoCh02G012130			Csa6G521000	up		Csa5G154840	up		CsaUNG024810	up		Csa3G901080		CmoCh14G006550	up		CmoCh01G007670	up		CmoCh04G029110	up		CmoCh09G011770
	Csa1G408710		Csa2G000780		Csa1G650630		CmoCh01G010850		CmoCh02G012510		CmoCh02G012230			Csa7G049200	up		Csa6G080940	up		Csa6G067960	up		Csa3G902920		CmoCh16G002510	up		CmoCh03G009220	up		CmoCh03G006100	up		CmoCh09G011780
	Csa1G411740		Csa2G000850		Csa1G652230		CmoCh01G010880		CmoCh02G012720		CmoCh02G012250			Csa6G486810	up		Csa2G008740	up		Csa2G416230	up		Csa3G903470		CmoCh12G010540	up		CmoCh02G009550	up		CmoCh10G006220	up		CmoCh09G012600
	Csa1G420310		Csa2G004120		Csa1G657460		CmoCh01G010970		CmoCh02G012830		CmoCh02G012340			Csa1G074900	up		Csa4G001800	up		Csa3G858120	up		Csa3G903490		CmoCh09G005000	up		CmoCh01G013760	up		CmoCh01G001480	up		CmoCh09G012810
	Csa1G420320		Csa2G005360		Csa1G659590		CmoCh01G011030		CmoCh02G012950		CmoCh02G012350			Csa2G007960	up		Csa5G623420	up		Csa6G014780	up		Csa4G001000		CmoCh02G002120	up		CmoCh04G017820	up		CmoCh04G000150	up		CmoCh09G012850
	Csa1G420880		Csa2G005890		Csa1G660200		CmoCh01G011040		CmoCh02G012990		CmoCh02G012490			Csa1G470360	up		Csa7G440590	up		Csa5G466340	up		Csa4G001530		CmoCh07G007210	up		CmoCh09G005930	up		CmoCh06G007480	up		CmoCh10G000230
	Csa1G422990		Csa2G006030		Csa1G662790		CmoCh01G011090		CmoCh02G013260		CmoCh02G012500			Csa2G336130	up		Csa2G215480	up		Csa4G639110	up		Csa4G002500		CmoCh06G017270	up		CmoCh06G004850	up		CmoCh01G018450	up		CmoCh10G001690
	Csa1G423000		Csa2G006100		Csa1G665920		CmoCh01G011110		CmoCh02G013270		CmoCh02G012510			Csa1G587420	up		Csa4G665110	up		Csa2G005920	up		Csa4G006140		CmoCh12G004800	up		CmoCh02G004760	up		CmoCh19G000380	up		CmoCh10G002280
	Csa1G423040		Csa2G006240		Csa1G681120		CmoCh01G011410		CmoCh02G013350		CmoCh02G012520			Csa5G168990	up		Csa6G511640	up		Csa2G354940	up		Csa4G011840		CmoCh01G005860	up		CmoCh18G011440	up		CmoCh02G002220	up		CmoCh10G004140
	Csa1G423150		Csa2G006860		Csa1G690240		CmoCh01G011450		CmoCh02G013620		CmoCh02G012720			Csa6G169310	up		Csa6G490810	up		Csa5G162590	up		Csa4G012490		CmoCh02G006660	up		CmoCh02G010520	up		CmoCh16G006590	up		CmoCh10G004180
	Csa1G423190		Csa2G008150		Csa1G696450		CmoCh01G011460		CmoCh02G013660		CmoCh02G012980			Csa2G009420	up		Csa7G073650	up		Csa2G382650	up		Csa4G012510		CmoCh05G011550	up		CmoCh12G000080	up		CmoCh14G012920	up		CmoCh10G004530
	Csa1G423210		Csa2G008720		Csa1G696470		CmoCh01G011470		CmoCh02G013750		CmoCh02G013000			Csa4G420190	up		Csa3G816030	up		Csa5G152860	up		Csa4G017070		CmoCh12G001850	up		CmoCh09G000980	up		CmoCh11G010770	up		CmoCh10G004630
	Csa1G423240		Csa2G008740		Csa1G701210		CmoCh01G011560		CmoCh02G013840		CmoCh02G013050			Csa1G059750	up		Csa1G701340	up		Csa3G731130	up		Csa4G036610		CmoCh04G006590	up		CmoCh04G028800	up		CmoCh17G004410	up		CmoCh10G004640
	Csa1G423280		Csa2G009320		Csa1G713670		CmoCh01G011590		CmoCh02G013980		CmoCh02G013150			Csa7G058600	up		Csa3G011720	up		Csa5G589990	up		Csa4G043870		CmoCh04G031390	up		CmoCh04G006070	up		CmoCh19G007150	up		CmoCh10G005360
	Csa1G423310		Csa2G009460		Csa1G716260		CmoCh01G011670		CmoCh02G014030		CmoCh02G013220			Csa3G716370	up		Csa3G166220	up		Csa6G363590	up		Csa4G045010		CmoCh09G008530	up		CmoCh11G018550	up		CmoCh09G001630	up		CmoCh10G006140
	Csa1G425940		Csa2G009470		Csa2G000100		CmoCh01G011770		CmoCh02G014380		CmoCh02G013260			Csa5G622550	up		CsaUNG008870	up		Csa4G430820	up		Csa4G046770		CmoCh07G014100	up		CmoCh10G010910	up		CmoCh06G014740	up		CmoCh10G006560
	Csa1G426450		Csa2G010250		Csa2G000740		CmoCh01G011820		CmoCh02G014660		CmoCh02G013500			Csa1G573630	up		Csa3G604110	up		Csa6G118330	up		Csa4G046820		CmoCh06G014700	up		CmoCh03G010390	up		CmoCh07G000760	up		CmoCh10G006980
	Csa1G433100		Csa2G011470		Csa2G000750		CmoCh01G011830		CmoCh02G014680		CmoCh02G013720			Csa3G716870	up		Csa6G495690	up		Csa1G014330	up		Csa4G049060		CmoCh02G007400	up		CmoCh16G012210	up		CmoCh20G009310	up		CmoCh10G007410
	Csa1G433610		Csa2G011570		Csa2G003060		CmoCh01G011870		CmoCh02G014900		CmoCh02G013830			Csa3G038080	up		Csa6G487650	up		Csa3G134910	up		Csa4G051430		CmoCh16G003870	up		CmoCh04G006770	up		CmoCh01G011780	up		CmoCh10G008700
	Csa1G434130		Csa2G013290		Csa2G005890		CmoCh01G011910		CmoCh02G015460		CmoCh02G013870			Csa1G051640	up		Csa1G424360	up		Csa4G003680	up		Csa4G063980		CmoCh09G003470	up		CmoCh03G008720	up		CmoCh09G007160	up		CmoCh10G009700
	Csa1G435790		Csa2G013830		Csa2G005920		CmoCh01G011930		CmoCh02G015660		CmoCh02G014000			Csa3G637990	up		Csa1G287020	up		Csa3G165620	up		Csa4G064090		CmoCh04G003620	up		CmoCh20G000780	up		CmoCh06G015390	up		CmoCh10G011960
	Csa1G435810		Csa2G014830		Csa2G005990		CmoCh01G011990		CmoCh02G015700		CmoCh02G014350			Csa6G517090	up		Csa5G600370	up		Csa2G361490	up		Csa4G082320		CmoCh03G004930	up		CmoCh11G010520	up		CmoCh02G007630	up		CmoCh10G012450
	Csa1G441330		Csa2G015350		Csa2G006030		CmoCh01G012040		CmoCh02G015960		CmoCh02G014530			Csa7G031540	up		Csa7G071630	up		Csa5G590200	up		Csa4G082450		CmoCh08G011560	up		CmoCh06G011390	up		CmoCh20G006160	up		CmoCh10G012670
	Csa1G445860		Csa2G015850		Csa2G006070		CmoCh01G012060		CmoCh02G016140		CmoCh02G014540			Csa4G361270	up		Csa4G188990	up		Csa4G645820	up		Csa4G091870		CmoCh18G013640	up		CmoCh07G010390	up		CmoCh16G000960	up		CmoCh10G012710
	Csa1G448920		Csa2G021520		Csa2G006100		CmoCh01G012070		CmoCh02G016420		CmoCh02G014890			Csa7G432250	up		Csa2G060450	up		Csa3G047790	up		Csa4G099770		CmoCh14G010700	up		CmoCh11G018900	up		CmoCh15G011710	up		CmoCh11G000570
	Csa1G467120		Csa2G021720		Csa2G006170		CmoCh01G012170		CmoCh02G016470		CmoCh02G014950			Csa4G028970	up		Csa1G378520	up		Csa5G420330	up		Csa4G112650		CmoCh04G000480	up		CmoCh16G011910	up		CmoCh02G012980	up		CmoCh11G001490
	Csa1G467200		Csa2G022250		Csa2G006810		CmoCh01G012210		CmoCh02G016580		CmoCh02G014960			Csa4G047930	up		Csa3G855270	up		Csa2G238840	up		Csa4G165900		CmoCh04G010110	up		CmoCh19G001600	up		CmoCh12G006280	up		CmoCh11G001540
	Csa1G467730		Csa2G022260		Csa2G006860		CmoCh01G012250		CmoCh02G017190		CmoCh02G014970			Csa2G360700	up		Csa1G024930	up		Csa7G430250	up		Csa4G192200		CmoCh11G006260	up		CmoCh10G007950	up		CmoCh07G004300	up		CmoCh11G002150
	Csa1G469740		Csa2G022780		Csa2G006870		CmoCh01G012470		CmoCh02G017380		CmoCh02G015030			Csa4G269120	up		Csa3G609270	up		Csa3G134950	up		Csa4G218340		CmoCh11G019570	up		CmoCh07G003010	up		CmoCh07G001200	up		CmoCh11G002830
	Csa1G470250		Csa2G022810		Csa2G008720		CmoCh01G012480		CmoCh02G017420		CmoCh02G015170			Csa4G624960	up		Csa7G239600	up		Csa7G327730	up		Csa4G268090		CmoCh08G008870	up		CmoCh04G014620	up		CmoCh11G001030	up		CmoCh11G003060
	Csa1G470280		Csa2G033330		Csa2G009360		CmoCh01G012490		CmoCh02G017520		CmoCh02G015580			Csa5G149880	up		Csa7G029940	up		Csa4G046660	up		Csa4G269780		CmoCh12G003840	up		CmoCh18G012490	up		CmoCh04G005280	up		CmoCh11G003070
	Csa1G470300		Csa2G033940		Csa2G009380		CmoCh01G012510		CmoCh02G017590		CmoCh02G015660			Csa4G293300	up		Csa4G340510	up		Csa3G124910	up		Csa4G280560		CmoCh19G010990	up		CmoCh13G002500	up		CmoCh01G004160	up		CmoCh11G003320
	Csa1G470320		Csa2G034580		Csa2G010150		CmoCh01G012530		CmoCh02G017830		CmoCh02G015800			Csa3G185140	up		Csa4G617290	up		Csa5G614640	up		Csa4G280630		CmoCh11G012410	up		CmoCh01G017050	up		CmoCh06G001220	up		CmoCh11G003550
	Csa1G470360		Csa2G034600		Csa2G010200		CmoCh01G012560		CmoCh02G017880		CmoCh02G015960			Csa1G002700	up		Csa5G166480	up		Csa4G614200	up		Csa4G285730		CmoCh13G008120	up		CmoCh08G000100	up		CmoCh15G012490	up		CmoCh11G003950
	Csa1G470390		Csa2G034660		Csa2G010390		CmoCh01G012620		CmoCh02G018000		CmoCh02G016060			Csa4G361850	up		Csa1G002040	up		Csa2G270200	up		Csa4G285740		CmoCh13G009880	up		CmoCh16G004950	up		CmoCh17G011280	up		CmoCh11G004940
	Csa1G478040		Csa2G042770		Csa2G011550		CmoCh01G012700		CmoCh02G018320		CmoCh02G016420			Csa1G612925	up		Csa1G709160	up		Csa4G083680	up		Csa4G285760		CmoCh01G000950	up		CmoCh07G000020	up		CmoCh09G008150	up		CmoCh11G005170
	Csa1G478060		Csa2G049860		Csa2G011570		CmoCh01G012760		CmoCh02G018350		CmoCh02G016470			Csa2G351580	up		Csa2G384970	up		Csa5G217170	up		Csa4G285780		CmoCh12G000990	up		CmoCh04G018480	up		CmoCh04G005040	up		CmoCh11G005970
	Csa1G478590		Csa2G055040		Csa2G012690		CmoCh01G012770		CmoCh02G018430		CmoCh02G016490			Csa1G065950	up		Csa2G373530	up		Csa5G583380	up		Csa4G285790		CmoCh11G018460	up		CmoCh11G015190	up		CmoCh05G004770	up		CmoCh11G007450
	Csa1G481730		Csa2G058620		Csa2G013830		CmoCh01G012780		CmoCh02G018440		CmoCh02G016580			Csa1G601530	up		Csa5G601470	up		Csa4G280650	up		Csa4G285800		CmoCh03G002270	up		CmoCh14G001560	up		CmoCh19G007970	up		CmoCh11G007460
	Csa1G481740		Csa2G058690		Csa2G014830		CmoCh01G012820		CmoCh02G018600		CmoCh02G016710			Csa3G860320	up		Csa2G376800	up		Csa7G219800	up		Csa4G286960		CmoCh03G006030	up		CmoCh06G012240	up		CmoCh08G010540	up		CmoCh11G007590
	Csa1G489250		Csa2G060400		Csa2G015850		CmoCh01G012860		CmoCh03G000020		CmoCh02G016730			Csa3G889760	up		Csa4G011750	up		Csa3G822450	up		Csa4G288620		CmoCh04G025600	up		CmoCh04G008840	up		CmoCh08G010050	up		CmoCh11G010410
	Csa1G498810		Csa2G060410		Csa2G021000		CmoCh01G012870		CmoCh03G000050		CmoCh02G016990			Csa5G587120	up		Csa3G829090	up		Csa2G386160	up		Csa4G291370		CmoCh19G007950	up		CmoCh03G009720	up		CmoCh04G027060	up		CmoCh11G011060
	Csa1G499320		Csa2G060450		Csa2G021510		CmoCh01G012880		CmoCh03G000110		CmoCh02G017080			Csa5G623680	up		Csa4G055350	up		Csa1G265650	up		Csa4G293240		CmoCh01G011930	up		CmoCh04G001580	up		CmoCh11G020380	up		CmoCh11G011170
	Csa1G501840		Csa2G070260		Csa2G021590		CmoCh01G012940		CmoCh03G000440		CmoCh02G017330			Csa2G092800	up		Csa5G522980	up		Csa1G480160	up		Csa4G293290		CmoCh07G001470	up		CmoCh15G007010	up		CmoCh16G008570	up		CmoCh11G012810
	Csa1G502880		Csa2G070320		Csa2G022260		CmoCh01G012980		CmoCh03G000460		CmoCh02G017420			Csa3G146340	up		Csa7G433150	up		Csa7G395800	up		Csa4G293320		CmoCh08G006980	up		CmoCh03G009620	up		CmoCh09G012500	up		CmoCh11G013610
	Csa1G505910		Csa2G070860		Csa2G022810		CmoCh01G012990		CmoCh03G000560		CmoCh02G017520			Csa6G519730	up		Csa3G764550	up		Csa3G778280	up		Csa4G294940		CmoCh15G002320	up		CmoCh09G005170	up		CmoCh11G000530	up		CmoCh11G013740
	Csa1G522540		Csa2G070890		Csa2G024440		CmoCh01G013060		CmoCh03G000590		CmoCh02G017570			Csa1G264010	up		Csa1G005520	up		Csa3G132520	up		Csa4G295440		CmoCh02G011810	up		CmoCh06G008990	up		CmoCh16G012960	up		CmoCh11G013930
	Csa1G523630		Csa2G073000		Csa2G033960		CmoCh01G013100		CmoCh03G000620		CmoCh02G017590			Csa3G130900	up		Csa2G381730	up		Csa5G576700	up		Csa4G296130		CmoCh04G027120	up		CmoCh14G016590	up		CmoCh01G008770	up		CmoCh11G014010
	Csa1G524640		Csa2G074070		Csa2G034590		CmoCh01G013160		CmoCh03G000650		CmoCh02G017840			Csa6G487800	up		Csa1G421880	up		Csa1G077740	up		Csa4G308580		CmoCh09G003970	up		CmoCh13G004010	up		CmoCh14G013040	up		CmoCh11G014570
	Csa1G524740		Csa2G074150		Csa2G034620		CmoCh01G013170		CmoCh03G000670		CmoCh02G018000			Csa6G152930	up		Csa2G005360	up		Csa3G135720	up		Csa4G309180		CmoCh15G002130	up		CmoCh01G001590	up		CmoCh13G009320	up		CmoCh11G015140
	Csa1G524760		Csa2G075300		Csa2G034660		CmoCh01G013180		CmoCh03G000680		CmoCh02G018080			Csa6G518930	up		Csa1G072470	up		Csa4G051490	up		Csa4G337340		CmoCh05G000060	up		CmoCh13G003780	up		CmoCh16G005780	up		CmoCh11G015250
	Csa1G525300		Csa2G075410		Csa2G034780		CmoCh01G013190		CmoCh03G001060		CmoCh02G018380			Csa2G416110	up		Csa6G151740	up		Csa5G241640	up		Csa4G361790		CmoCh15G014440	up		CmoCh13G009150	up		CmoCh16G007240	up		CmoCh11G015880
	Csa1G526840		Csa2G079660		Csa2G035440		CmoCh01G013210		CmoCh03G001230		CmoCh02G018390			Csa6G492240	up		Csa5G576630	up		Csa5G190530	up		Csa4G409800		CmoCh20G002740	up		CmoCh05G006860	up		CmoCh17G008590	up		CmoCh11G016970
	Csa1G527870		Csa2G080160		Csa2G035460		CmoCh01G013220		CmoCh03G001270		CmoCh02G018440			Csa3G592120	up		Csa2G070260	up		Csa1G042220	up		Csa4G425740		CmoCh19G007910	up		CmoCh01G007390	up		CmoCh04G009690	up		CmoCh11G017250
	Csa1G528510		Csa2G083740		Csa2G036080		CmoCh01G013240		CmoCh03G001510		CmoCh02G018640			Csa5G610400	up		Csa7G452300	up		Csa4G051550	up		Csa4G443140		CmoCh08G002100	up		CmoCh06G009120	up		CmoCh06G012230	up		CmoCh11G017690
	Csa1G528590		Csa2G083760		Csa2G042770		CmoCh01G013250		CmoCh03G001630		CmoCh03G000160			Csa6G003480	up		Csa3G828950	up		Csa3G119710	up		Csa4G608170		CmoCh20G002540	up		CmoCh08G001510	up		CmoCh16G002980	up		CmoCh11G018730
	Csa1G531690		Csa2G094360		Csa2G048830		CmoCh01G013260		CmoCh03G001710		CmoCh03G000560			Csa1G575130	up		Csa3G164460	up		Csa3G047800	up		Csa4G614170		CmoCh15G005110	up		CmoCh17G008270	up		CmoCh05G002870	up		CmoCh11G018760
	Csa1G532270		Csa2G115750		Csa2G050000		CmoCh01G013280		CmoCh03G002120		CmoCh03G000590			Csa3G607640	up		Csa4G652650	up		Csa6G410640	up		Csa4G615240		CmoCh14G012720	up		CmoCh18G008590	up		CmoCh03G004630	up		CmoCh11G018880
	Csa1G533430		Csa2G120970		Csa2G055040		CmoCh01G013290		CmoCh03G002260		CmoCh03G000650			Csa7G446940	up		Csa4G420160	up		Csa1G515470	down		Csa4G618490		CmoCh06G016830	up		CmoCh16G009840	up		CmoCh17G013320	up		CmoCh11G019440
	Csa1G533470		Csa2G121970		Csa2G059790		CmoCh01G013440		CmoCh03G002290		CmoCh03G000780			Csa3G247880	up		Csa4G165880	up		Csa5G153070	down		Csa4G620550		CmoCh07G009800	up		CmoCh07G000950	up		CmoCh20G008180	up		CmoCh11G019840
	Csa1G533480		Csa2G129160		Csa2G061600		CmoCh01G013490		CmoCh03G002320		CmoCh03G001040			Csa6G004600	up		Csa3G125020	up		Csa5G650560	down		Csa4G621220		CmoCh04G007720	up		CmoCh13G005160	up		CmoCh18G000880	up		CmoCh11G020190
	Csa1G533490		Csa2G129170		Csa2G070200		CmoCh01G013600		CmoCh03G002480		CmoCh03G001130			Csa2G010420	up		Csa6G405320	up		Csa6G503880	down		Csa4G622230		CmoCh03G003060	up		CmoCh17G003730	up		CmoCh03G004380	up		CmoCh11G020330
	Csa1G533540		Csa2G138200		Csa2G070320		CmoCh01G013660		CmoCh03G002530		CmoCh03G001480			Csa7G064010	up		Csa1G153510	up		Csa2G099480	down		Csa4G622750		CmoCh06G016840	up		CmoCh04G023600	up		CmoCh17G001390	up		CmoCh12G000140
	Csa1G533570		Csa2G138770		Csa2G073000		CmoCh01G013670		CmoCh03G002740		CmoCh03G001630			Csa5G456720	up		Csa5G587220	up		Csa5G265820	down		Csa4G622880		CmoCh02G002440	up		CmoCh04G000250	up		CmoCh08G004040	up		CmoCh12G002730
	Csa1G533650		Csa2G139850		Csa2G073010		CmoCh01G013720		CmoCh03G002750		CmoCh03G001700			Csa4G013040	up		Csa1G256200	up		Csa2G169780	down		Csa4G628890		CmoCh16G005080	up		CmoCh12G008590	up		CmoCh10G003820	up		CmoCh12G004140
	Csa1G534750		Csa2G150000		Csa2G074090		CmoCh01G013740		CmoCh03G002770		CmoCh03G001710			Csa6G522760	up		Csa3G878740	up		Csa2G035440	down		Csa4G629480		CmoCh01G010560	up		CmoCh06G007650	up		CmoCh17G008720	up		CmoCh12G004450
	Csa1G535800		Csa2G171900		Csa2G074190		CmoCh01G013800		CmoCh03G002820		CmoCh03G001980			Csa5G206420	up		Csa1G573660	up		Csa3G731880	down		Csa4G637140		CmoCh09G005430	up		CmoCh01G011650	up		CmoCh05G000520	up		CmoCh12G005190
	Csa1G537320		Csa2G171950		Csa2G075410		CmoCh01G013820		CmoCh03G002830		CmoCh03G002750			Csa3G866530	up		Csa4G607040	up		Csa5G613510	down		Csa4G641610		CmoCh19G005730	up		CmoCh07G000910	up		CmoCh04G022950	up		CmoCh12G005410
	Csa1G537370		Csa2G173020		Csa2G077540		CmoCh01G013830		CmoCh03G002930		CmoCh03G003030			Csa6G319710	up		Csa6G055370	up		Csa5G622690	down		Csa4G644740		CmoCh18G000800	up		CmoCh11G001250	up		CmoCh12G002210	down		CmoCh12G006370
	Csa1G537480		Csa2G173060		Csa2G080160		CmoCh01G013900		CmoCh03G002990		CmoCh03G003090			CsaUNG000040	up		Csa4G651730	up		Csa3G003980	down		Csa4G646180		CmoCh01G004360	up		CmoCh14G005230	up		CmoCh06G003760	down		CmoCh12G006420
	Csa1G538280		Csa2G174140		Csa2G082200		CmoCh01G013950		CmoCh03G003230		CmoCh03G003200			Csa6G519480	up		Csa3G848840	up		Csa7G043560	down		Csa4G651750		CmoCh09G007670	up		CmoCh13G001750	up		CmoCh06G010480	down		CmoCh12G006790
	Csa1G540370		Csa2G174670		Csa2G083740		CmoCh01G013960		CmoCh03G003300		CmoCh03G003210			Csa5G579570	up		Csa4G627160	up		Csa1G533620	down		Csa4G652820		CmoCh05G002780	up		CmoCh09G008550	up		CmoCh05G007020	down		CmoCh12G008160
	Csa1G542480		Csa2G179730		Csa2G083760		CmoCh01G013990		CmoCh03G003340		CmoCh03G003230			Csa2G368990	up		Csa3G645940	up		Csa5G637740	down		Csa4G658500		CmoCh19G000670	up		CmoCh06G012820	up		CmoCh04G000240	down		CmoCh12G008320
	Csa1G542500		Csa2G190760		Csa2G099480		CmoCh01G014060		CmoCh03G003570		CmoCh03G003560			Csa2G228380	up		Csa6G289740	up		Csa6G407060	down		Csa4G658580		CmoCh14G019720	up		CmoCh04G000830	up		CmoCh18G007190	down		CmoCh12G008720
	Csa1G554560		Csa2G191300		Csa2G100560		CmoCh01G014070		CmoCh03G003720		CmoCh03G003570			Csa3G881780	up		Csa6G448710	up		Csa5G577430	down		Csa4G664480		CmoCh07G004310	up		CmoCh04G025880	up		CmoCh04G010780	down		CmoCh12G008730
	Csa1G555090		Csa2G193340		Csa2G115750		CmoCh01G014120		CmoCh03G003740		CmoCh03G003610			Csa5G605140	up		Csa6G293180	up		Csa6G538620	down		Csa5G014290		CmoCh08G000490	up		CmoCh17G003800	up		CmoCh16G002910	down		CmoCh12G009900
	Csa1G555590		Csa2G196900		Csa2G119360		CmoCh01G014260		CmoCh03G003750		CmoCh03G003620			Csa4G506830	up		Csa5G458280	up		Csa2G359970	down		Csa5G047770		CmoCh04G026420	up		CmoCh07G009250	up		CmoCh01G006820	down		CmoCh12G009910
	Csa1G555640		Csa2G199900		Csa2G119380		CmoCh01G014270		CmoCh03G003790		CmoCh03G003670			Csa6G491020	up		Csa3G732590	up		Csa4G641770	down		Csa5G049530		CmoCh11G005230	up		CmoCh16G006150	up		CmoCh14G008410	down		CmoCh12G011440
	Csa1G561370		Csa2G200420		Csa2G121970		CmoCh01G014300		CmoCh03G003870		CmoCh03G003940			Csa6G517220	up		Csa3G782690	up		Csa7G044980	down		Csa5G072680		CmoCh03G011950	up		CmoCh03G000670	up		CmoCh10G002100	down		CmoCh12G011520
	Csa1G568480		Csa2G200440		Csa2G129170		CmoCh01G014320		CmoCh03G004020		CmoCh03G003950			Csa3G477700	up		Csa4G646280	up		Csa4G296050	down		Csa5G077190		CmoCh15G010720	up		CmoCh03G005520	up		CmoCh07G002880	down		CmoCh12G012260
	Csa1G568490		Csa2G213970		Csa2G169750		CmoCh01G014420		CmoCh03G004100		CmoCh03G004220			Csa4G022910	up		Csa5G140490	up		Csa3G902320	down		Csa5G139090		CmoCh05G000050	up		CmoCh07G008910	up		CmoCh03G006340	down		CmoCh12G012830
	Csa1G568520		Csa2G215480		Csa2G169780		CmoCh01G014430		CmoCh03G004220		CmoCh03G004380			Csa3G215590	up		Csa4G443110	down		Csa1G042570	down		Csa5G139330		CmoCh07G006500	up		CmoCh14G007450	up		CmoCh01G008750	down		CmoCh12G013460
	Csa1G568560		Csa2G215500		Csa2G171900		CmoCh01G014470		CmoCh03G004340		CmoCh03G004520			Csa2G176700	up		Csa2G357340	down		Csa5G637680	down		Csa5G139850		CmoCh07G001140	up		CmoCh04G028090	up		CmoCh11G014740	down		CmoCh13G000860
	Csa1G569200		Csa2G215520		Csa2G171940		CmoCh01G014530		CmoCh03G004550		CmoCh03G004550			Csa3G778240	up		Csa3G731840	down		Csa7G037650	down		Csa5G141100		CmoCh14G014460	up		CmoCh11G013570	up		CmoCh11G016650	down		CmoCh13G001550
	Csa1G569280		Csa2G222050		Csa2G171950		CmoCh01G014590		CmoCh03G005180		CmoCh03G004630			Csa7G101780	up		Csa7G159510	down		Csa6G490260	down		Csa5G141120		CmoCh04G005940	up		CmoCh11G006090	up		CmoCh03G000780	down		CmoCh13G001960
	Csa1G569450		Csa2G223160		Csa2G172470		CmoCh01G014600		CmoCh03G005210		CmoCh03G004730			Csa6G409400	up		Csa2G000470	down		Csa1G042280	down		Csa5G146200		CmoCh19G011250	up		CmoCh01G010710	up		CmoCh14G018980	down		CmoCh13G002410
	Csa1G569470		Csa2G225310		Csa2G172480		CmoCh01G014670		CmoCh03G005250		CmoCh03G005120			Csa7G019900	up		Csa6G358660	down		Csa4G638530	down		Csa5G146280		CmoCh11G013350	up		CmoCh04G022380	up		CmoCh14G001670	down		CmoCh13G002430
	Csa1G569480		Csa2G228370		Csa2G173060		CmoCh01G014680		CmoCh03G005350		CmoCh03G005170			Csa5G607440	up		Csa6G217470	down		Csa5G649880	down		Csa5G147470		CmoCh11G001480	up		CmoCh01G006720	up		CmoCh16G003720	down		CmoCh13G002720
	Csa1G570100		Csa2G237140		Csa2G174670		CmoCh01G014750		CmoCh03G005520		CmoCh03G005250			Csa1G469740	up		Csa4G312860	down		Csa1G480180	down		Csa5G150400		CmoCh11G017290	up		CmoCh07G012320	up		CmoCh11G016400	down		CmoCh13G005980
	Csa1G570140		Csa2G238260		Csa2G179730		CmoCh01G014970		CmoCh03G005610		CmoCh03G005320			Csa6G147640	up		Csa3G119540	down		Csa1G063640	down		Csa5G150970		CmoCh05G009070	up		CmoCh17G001420	up		CmoCh12G005570	down		CmoCh13G006020
	Csa1G570190		Csa2G238770		Csa2G190760		CmoCh01G015000		CmoCh03G005620		CmoCh03G005420			Csa3G837640	up		Csa6G429130	down		Csa7G420690	down		Csa5G155450		CmoCh03G002910	up		CmoCh04G030150	up		CmoCh18G007440	down		CmoCh13G007250
	Csa1G570240		Csa2G238880		Csa2G191300		CmoCh01G015020		CmoCh03G005720		CmoCh03G005660			Csa7G393450	up		Csa7G378440	down		Csa2G006170	down		Csa5G166440		CmoCh19G009040	up		CmoCh07G004940	up		CmoCh11G002760	down		CmoCh13G007450
	Csa1G572390		Csa2G247040		Csa2G193340		CmoCh01G015050		CmoCh03G005890		CmoCh03G005720			Csa7G041940	up		Csa4G293280	down		Csa7G004690	down		Csa5G166470		CmoCh12G002080	up		CmoCh08G001580	up		CmoCh07G003340	down		CmoCh13G008330
	Csa1G572950		Csa2G247600		Csa2G193350		CmoCh01G015060		CmoCh03G005930		CmoCh03G005730			Csa6G503870	up		Csa5G154850	down		Csa7G044190	down		Csa5G168900		CmoCh02G015120	up		CmoCh20G004250	up		CmoCh08G012330	down		CmoCh13G008360
	Csa1G573630		Csa2G248730		Csa2G193380		CmoCh01G015080		CmoCh03G006060		CmoCh03G005880			Csa1G467120	up		Csa7G073720	down		Csa1G364960	down		Csa5G169010		CmoCh05G007900	up		CmoCh08G003320	up		CmoCh07G007090	down		CmoCh13G008570
	Csa1G574780		Csa2G250940		Csa2G194880		CmoCh01G015120		CmoCh03G006130		CmoCh03G006100			Csa5G591780	up		Csa2G009320	down		Csa7G447020	down		Csa5G169060		CmoCh13G010970	up		CmoCh05G007380	up		CmoCh16G012230	down		CmoCh13G009030
	Csa1G574790		Csa2G251520		Csa2G196890		CmoCh01G015140		CmoCh03G006190		CmoCh03G006230			Csa3G893360	up		Csa2G361600	down		Csa2G279170	down		Csa5G171700		CmoCh16G002530	up		CmoCh16G009760	up		CmoCh15G012740	down		CmoCh13G009450
	Csa1G574820		Csa2G252020		Csa2G196900		CmoCh01G015190		CmoCh03G006220		CmoCh03G006340			Csa2G367210	up		Csa6G523990	down		Csa2G061600	down		Csa5G172270		CmoCh18G001780	up		CmoCh14G015090	up		CmoCh14G002240	down		CmoCh13G009520
	Csa1G574870		Csa2G258750		Csa2G199900		CmoCh01G015200		CmoCh03G006450		CmoCh03G006450			Csa3G872720	up		Csa1G033240	down		Csa2G006070	down		Csa5G172810		CmoCh08G007570	up		CmoCh01G008270	up		CmoCh18G008060	down		CmoCh13G009770
	Csa1G574920		Csa2G258810		Csa2G200420		CmoCh01G015260		CmoCh03G006490		CmoCh03G006490			Csa5G593310	up		Csa6G301080	down		Csa1G533560	down		Csa5G175910		CmoCh08G010520	up		CmoCh00G001550	up		CmoCh11G017020	down		CmoCh13G010520
	Csa1G574960		Csa2G258850		Csa2G200440		CmoCh01G015310		CmoCh03G006570		CmoCh03G006560			Csa5G600900	up		Csa6G476020	down		Csa7G043590	down		Csa5G178710		CmoCh01G018680	up		CmoCh11G013870	up		CmoCh13G008490	down		CmoCh13G011580
	Csa1G575000		Csa2G263900		Csa2G215520		CmoCh01G015320		CmoCh03G006590		CmoCh03G006570			Csa5G038093	up		Csa3G036480	down		Csa2G337760	down		Csa5G179220		CmoCh00G001540	up		CmoCh01G017120	up		CmoCh05G001970	down		CmoCh13G011760
	Csa1G575130		Csa2G264000		Csa2G222020		CmoCh01G015330		CmoCh03G006610		CmoCh03G006590			Csa3G207340	up		Csa3G133140	down		Csa5G615820	down		Csa5G184270		CmoCh04G020450	up		CmoCh06G011340	up		CmoCh06G004610	down		CmoCh14G001270
	Csa1G575180		Csa2G264610		Csa2G222070		CmoCh01G015390		CmoCh03G006630		CmoCh03G006970			Csa1G071200	up		Csa2G075300	down		Csa2G270170	down		Csa5G184310		CmoCh01G003650	up		CmoCh05G007790	up		CmoCh10G008460	down		CmoCh14G001770
	Csa1G586900		Csa2G264630		Csa2G222090		CmoCh01G015510		CmoCh03G006650		CmoCh03G007000			Csa7G039200	up		Csa6G008710	down		Csa5G152220	down		Csa5G189920		CmoCh07G012210	up		CmoCh14G008050	up		CmoCh15G010910	down		CmoCh14G001810
	Csa1G587420		Csa2G270880		Csa2G223740		CmoCh01G015570		CmoCh03G007000		CmoCh03G007240			Csa6G500390	up		Csa6G357030	down		Csa5G156190	down		Csa5G207960		CmoCh16G005830	up		CmoCh07G011050	up		CmoCh03G001980	down		CmoCh14G001890
	Csa1G587470		Csa2G277050		Csa2G228360		CmoCh01G015640		CmoCh03G007170		CmoCh03G007250			Csa1G059180	up		Csa5G172850	down		Csa1G073810	down		Csa5G224130		CmoCh04G004550	up		CmoCh05G008010	up		CmoCh02G010250	down		CmoCh14G002330
	Csa1G587980		Csa2G277070		Csa2G235100		CmoCh01G015750		CmoCh03G007240		CmoCh03G007260			Csa2G369730	up		Csa2G034600	down		Csa6G517350	down		Csa5G276460		CmoCh11G009320	up		CmoCh10G001020	up		CmoCh16G013020	down		CmoCh14G005070
	Csa1G589110		Csa2G277090		Csa2G236620		CmoCh01G015860		CmoCh03G007250		CmoCh03G007430			Csa4G083610	up		Csa1G580200	down		Csa7G407540	down		Csa5G381800		CmoCh01G011910	up		CmoCh11G006840	up		CmoCh16G009180	down		CmoCh14G005990
	Csa1G589120		Csa2G277630		Csa2G236630		CmoCh01G015870		CmoCh03G007260		CmoCh03G007510			Csa4G063990	up		Csa7G425930	down		Csa3G837040	down		Csa5G409690		CmoCh11G019000	up		CmoCh16G010660	up		CmoCh14G022410	down		CmoCh14G006180
	Csa1G595840		Csa2G277660		Csa2G237130		CmoCh01G015880		CmoCh03G007360		CmoCh03G007540			Csa6G518190	up		Csa1G690360	down		Csa4G188400	down		Csa5G410730		CmoCh01G006900	up		CmoCh07G000280	up		CmoCh18G005890	down		CmoCh14G007170
	Csa1G596420		Csa2G279230		Csa2G237740		CmoCh01G015930		CmoCh03G007430		CmoCh03G007580			Csa4G036590	up		Csa3G888520	down		Csa3G134540	down		Csa5G434550		CmoCh16G001460	up		CmoCh14G009980	up		CmoCh12G011020	down		CmoCh14G008730
	Csa1G596520		Csa2G287040		Csa2G238260		CmoCh01G015940		CmoCh03G007810		CmoCh03G007780			Csa5G551250	up		Csa3G016400	down		Csa5G140500	down		Csa5G469050		CmoCh02G014370	up		CmoCh05G012320	up		CmoCh06G002760	down		CmoCh14G009620
	Csa1G597020		Csa2G287080		Csa2G238770		CmoCh01G016050		CmoCh03G008080		CmoCh03G007950			Csa3G681660	up		Csa7G291180	down		Csa2G381890	down		Csa5G478610		CmoCh04G001860	up		CmoCh16G011120	up		CmoCh16G001810	down		CmoCh14G010340
	Csa1G597110		Csa2G295430		Csa2G238830		CmoCh01G016130		CmoCh03G008330		CmoCh03G008120			Csa1G033190	up		Csa7G387760	down		Csa6G424000	down		Csa5G478620		CmoCh13G007760	up		CmoCh01G005220	up		CmoCh20G011680	down		CmoCh14G010440
	Csa1G597160		Csa2G296130		Csa2G238840		CmoCh01G016190		CmoCh03G008470		CmoCh03G008130			Csa4G439080	up		Csa4G620630	down		Csa2G222090	down		Csa5G496510		CmoCh02G008790	up		CmoCh06G011180	up		CmoCh02G018380	down		CmoCh14G010860
	Csa1G597740		Csa2G297150		Csa2G238880		CmoCh01G016240		CmoCh03G008480		CmoCh03G008140			Csa7G041870	up		Csa3G640570	down		Csa4G663670	down		Csa5G515020		CmoCh20G008930	up		CmoCh18G008780	up		CmoCh09G009180	down		CmoCh14G010880
	Csa1G597780		Csa2G299920		Csa2G247040		CmoCh01G016250		CmoCh03G008650		CmoCh03G008160			Csa3G585880	up		Csa4G664350	down		Csa1G305780	down		Csa5G517720		CmoCh01G014270	up		CmoCh17G004310	up		CmoCh14G010480	down		CmoCh14G011220
	Csa1G597800		Csa2G300950		Csa2G247580		CmoCh01G016270		CmoCh03G008720		CmoCh03G008540			Csa1G071870	up		Csa3G652380	down		Csa1G597130	down		Csa5G517820		CmoCh13G000950	up		CmoCh07G013530	up		CmoCh08G010930	down		CmoCh14G012320
	Csa1G598330		Csa2G301450		Csa2G251520		CmoCh01G016280		CmoCh03G008730		CmoCh03G008600			Csa2G139300	up		Csa1G533690	down		Csa3G810520	down		Csa5G517880		CmoCh05G014030	up		CmoCh13G005520	up		CmoCh17G012170	down		CmoCh14G013160
	Csa1G598880		Csa2G302170		Csa2G257100		CmoCh01G016350		CmoCh03G008820		CmoCh03G008690			Csa3G607130	up		Csa6G452110	down		Csa5G215130	down		Csa5G567300		CmoCh17G006870	up		CmoCh13G005290	up		CmoCh04G016040	down		CmoCh14G013180
	Csa1G600100		Csa2G307850		Csa2G258680		CmoCh01G016360		CmoCh03G009220		CmoCh03G009110			Csa4G101270	up		Csa1G043030	down		Csa7G447990	down		Csa5G567800		CmoCh04G023120	up		CmoCh16G001150	up		CmoCh01G020170	down		CmoCh14G013210
	Csa1G600120		Csa2G308350		Csa2G258690		CmoCh01G016570		CmoCh03G009400		CmoCh03G009150			Csa3G747620	up		Csa2G358880	down		Csa7G390090	down		Csa5G576650		CmoCh02G010770	up		CmoCh12G013530	up		CmoCh15G001610	down		CmoCh14G014520
	Csa1G600130		Csa2G308360		Csa2G258710		CmoCh01G016600		CmoCh03G009620		CmoCh03G009180			Csa7G407570	up		Csa1G659020	down		Csa6G205820	down		Csa5G585950		CmoCh04G012000	up		CmoCh01G017720	up		CmoCh11G012080	down		CmoCh14G016390
	Csa1G600140		Csa2G338800		Csa2G258750		CmoCh01G016650		CmoCh03G009720		CmoCh03G009530			Csa5G548110	up		Csa3G731200	down		Csa4G293000	down		Csa5G589260		CmoCh18G007860	up		CmoCh08G011000	up		CmoCh11G014680	down		CmoCh14G017290
	Csa1G600150		Csa2G338860		Csa2G258780		CmoCh01G016870		CmoCh03G009740		CmoCh03G009540			Csa3G822130	up		Csa3G782810	down		Csa5G202360	down		Csa5G590140		CmoCh14G000040	up		CmoCh07G000100	up		CmoCh17G009810	down		CmoCh14G018730
	Csa1G600160		Csa2G345910		Csa2G258810		CmoCh01G017110		CmoCh03G009820		CmoCh03G009700			Csa6G109750	up		Csa2G382410	down		Csa4G182240	down		Csa5G590170		CmoCh11G008390	up		CmoCh18G010240	up		CmoCh07G002280	down		CmoCh14G018840
	Csa1G600170		Csa2G346020		Csa2G264630		CmoCh01G017130		CmoCh03G009940		CmoCh03G009740			Csa7G390150	up		Csa3G840370	down		Csa2G223740	down		Csa5G598100		CmoCh15G015200	up		CmoCh02G005010	up		CmoCh15G005990	down		CmoCh14G020100
	Csa1G601000		Csa2G346600		Csa2G270140		CmoCh01G017210		CmoCh03G010100		CmoCh03G009840			Csa2G361750	up		Csa5G615240	down		Csa5G160240	down		Csa5G598730		CmoCh13G001460	up		CmoCh17G008390	up		CmoCh09G006170	down		CmoCh14G020210
	Csa1G601530		Csa2G348170		Csa2G270170		CmoCh01G017250		CmoCh03G010240		CmoCh03G009930			Csa1G655920	up		Csa2G348880	down		Csa3G046230	down		Csa5G601570		CmoCh14G006230	up		CmoCh10G008930	up		CmoCh16G005850	down		CmoCh14G021990
	Csa1G602030		Csa2G348220		Csa2G270200		CmoCh01G017290		CmoCh03G010250		CmoCh03G009940			Csa1G169950	up		Csa3G872090	down		Csa6G095940	down		Csa5G604990		CmoCh12G008900	up		CmoCh08G006810	up		CmoCh17G002140	down		CmoCh14G022210
	Csa1G604040		Csa2G348880		Csa2G270770		CmoCh01G017420		CmoCh03G010390		CmoCh03G010010			Csa6G139770	up		Csa5G633280	down		Csa3G822160	down		Csa5G605090		CmoCh04G023680	up		CmoCh16G013180	up		CmoCh09G004470	down		CmoCh15G000210
	Csa1G604080		Csa2G348950		Csa2G277050		CmoCh01G017430		CmoCh03G010460		CmoCh03G010230			Csa2G361550	up		Csa7G432090	down		Csa5G608270	down		Csa5G607990		CmoCh03G006830	up		CmoCh07G006260	up		CmoCh07G006170	down		CmoCh15G001160
	Csa1G604975		Csa2G348990		Csa2G277090		CmoCh01G017470		CmoCh03G010560		CmoCh03G010240			Csa4G645970	up		Csa5G153160	down		Csa2G285930	down		Csa5G608430		CmoCh05G011000	up		CmoCh06G009150	up		CmoCh01G008110	down		CmoCh15G001690
	Csa1G611270		Csa2G349600		Csa2G277610		CmoCh01G017500		CmoCh03G010610		CmoCh03G010840			Csa6G384060	up		Csa2G382780	down		Csa5G265810	down		Csa5G610430		CmoCh14G014030	up		CmoCh05G000270	up		CmoCh10G001900	down		CmoCh15G001710
	Csa1G612920		Csa2G350990		Csa2G277660		CmoCh01G017570		CmoCh03G010800		CmoCh03G011200			Csa6G519490	up		Csa6G518140	down		Csa2G368900	down		Csa5G611690		CmoCh02G016260	up		CmoCh20G006630	up		CmoCh10G010140	down		CmoCh15G002740
	Csa1G612925		Csa2G351520		Csa2G279170		CmoCh01G017600		CmoCh03G010840		CmoCh03G011210			Csa3G006780	up		Csa7G433930	down		Csa2G374630	down		Csa5G613590		CmoCh12G005860	up		CmoCh10G011510	up		CmoCh11G013280	down		CmoCh15G002920
	Csa1G613600		Csa2G351550		Csa2G279210		CmoCh01G017640		CmoCh03G010850		CmoCh03G011580			Csa1G181410	up		Csa5G160160	down		Csa6G057160	down		Csa5G614680		CmoCh07G012870	up		CmoCh06G007160	up		CmoCh02G010170	down		CmoCh15G003810
	Csa1G614120		Csa2G351630		Csa2G279250		CmoCh01G017670		CmoCh03G010860		CmoCh03G011630			Csa6G519710	up		Csa2G138200	down		Csa4G293860	down		Csa5G622450		CmoCh11G009440	up		CmoCh11G016940	up		CmoCh14G017020	down		CmoCh15G004800
	Csa1G614640		Csa2G351650		Csa2G285300		CmoCh01G017800		CmoCh03G010920		CmoCh03G011650			Csa4G364040	up		Csa6G198260	down		Csa1G025860	down		Csa5G622780		CmoCh14G007190	up		CmoCh07G008460	up		CmoCh17G007770	down		CmoCh15G005100
	Csa1G614650		Csa2G351820		Csa2G285930		CmoCh01G017810		CmoCh03G011460		CmoCh03G011850			Csa4G631060	up		Csa2G009460	down		Csa2G351750	down		Csa5G623650		CmoCh02G008740	up		CmoCh04G024290	up		CmoCh14G002230	down		CmoCh15G005160
	Csa1G617370		Csa2G352370		Csa2G287040		CmoCh01G017830		CmoCh03G011580		CmoCh03G012010			Csa5G637710	up		Csa6G108600	down		Csa3G027200	down		Csa5G626040		CmoCh20G000700	up		CmoCh01G016040	up		CmoCh13G012040	down		CmoCh15G005340
	Csa1G627400		Csa2G352430		Csa2G287090		CmoCh01G017840		CmoCh03G011620		CmoCh03G012060			Csa6G083030	up		Csa6G139760	down		Csa2G034590	down		Csa5G630770		CmoCh07G008500	up		CmoCh10G007170	up		CmoCh12G013030	down		CmoCh15G005630
	Csa1G627460		Csa2G352960		Csa2G292760		CmoCh01G017850		CmoCh03G011650		CmoCh03G012080			Csa5G165270	up		Csa3G171140	down		Csa4G192080	down		Csa5G630970		CmoCh04G025960	up		CmoCh14G006270	up		CmoCh19G005890	down		CmoCh15G007210
	Csa1G628000		Csa2G353480		Csa2G292780		CmoCh01G017920		CmoCh03G011860		CmoCh03G012240			Csa4G028470	up		Csa3G567330	down		Csa6G188100	down		Csa5G631540		CmoCh06G014420	up		CmoCh02G000140	up		CmoCh11G008300	down		CmoCh15G007690
	Csa1G629130		Csa2G353490		Csa2G295430		CmoCh01G017940		CmoCh03G012080		CmoCh03G012250			Csa3G782620	up		Csa6G522800	down		Csa3G611360	down		Csa5G638330		CmoCh16G010480	up		CmoCh08G005260	up		CmoCh10G008210	down		CmoCh15G007790
	Csa1G629200		Csa2G354000		Csa2G296100		CmoCh01G017950		CmoCh03G012090		CmoCh03G012270			Csa6G104650	up		Csa6G499030	down		CsaUNG033660	down		Csa5G638350		CmoCh04G013910	up		CmoCh18G007600	up		CmoCh04G007210	down		CmoCh15G007970
	Csa1G629790		Csa2G354040		Csa2G296130		CmoCh01G018000		CmoCh03G012300		CmoCh03G012490			Csa6G454370	up		Csa6G526470	down		Csa6G358680	down		Csa5G638410		CmoCh11G003400	up		CmoCh16G004490	up		CmoCh20G000110	down		CmoCh15G009040
	Csa1G630330		Csa2G354660		Csa2G297180		CmoCh01G018080		CmoCh03G012340		CmoCh03G012520			Csa1G086900	up		Csa3G775310	down		Csa7G030510	down		Csa5G644580		CmoCh13G003620	up		CmoCh04G026700	down		CmoCh06G007290	down		CmoCh15G010770
	Csa1G631860		Csa2G354930		Csa2G299920		CmoCh01G018090		CmoCh03G012390		CmoCh03G012560			Csa4G010410	up		Csa3G782800	down		Csa3G302110	down		Csa5G647320		CmoCh09G003500	up		CmoCh01G003470	down		CmoCh09G005830	down		CmoCh15G011460
	Csa1G633380		Csa2G354960		Csa2G302170		CmoCh01G018160		CmoCh03G012490		CmoCh03G012620			Csa3G835900	up		Csa5G175970	down		Csa1G012150	down		Csa5G648680		CmoCh10G003220	up		CmoCh10G008280	down		CmoCh01G017520	down		CmoCh15G012790
	Csa1G633400		Csa2G356070		Csa2G302180		CmoCh01G018190		CmoCh03G012520		CmoCh03G012830			Csa6G031970	up		Csa6G499040	down		Csa7G278210	down		Csa6G000650		CmoCh03G004460	up		CmoCh05G000710	down		CmoCh15G011140	down		CmoCh15G012980
	Csa1G639510		Csa2G356610		Csa2G308360		CmoCh01G018210		CmoCh03G012560		CmoCh03G012870			Csa5G366670	up		Csa2G174140	down		Csa1G031880	down		Csa6G001220		CmoCh04G023390	up		CmoCh03G000460	down		CmoCh03G008540	down		CmoCh15G013620
	Csa1G648050		Csa2G356620		Csa2G324430		CmoCh01G018230		CmoCh03G012620		CmoCh03G012880			Csa2G000720	up		Csa1G653320	down		Csa1G032410	down		Csa6G006830		CmoCh19G005940	up		CmoCh05G013970	down		CmoCh15G009860	down		CmoCh15G014910
	Csa1G651130		Csa2G357320		Csa2G326470		CmoCh01G018350		CmoCh03G012790		CmoCh03G012940			Csa3G118040	up		Csa5G644590	down		Csa5G577360	down		Csa6G008070		CmoCh17G006110	up		CmoCh04G013230	down		CmoCh11G013860	down		CmoCh16G000180
	Csa1G651640		Csa2G357330		Csa2G335550		CmoCh01G018360		CmoCh03G012860		CmoCh03G013040			Csa5G139450	up		Csa2G441240	down		Csa1G499330	down		Csa6G014830		CmoCh14G011190	up		CmoCh18G004270	down		CmoCh09G010330	down		CmoCh16G000500
	Csa1G651650		Csa2G357340		Csa2G336120		CmoCh01G018490		CmoCh03G012980		CmoCh03G013090			Csa6G004590	up		Csa3G653410	down		Csa3G734240	down		Csa6G018610		CmoCh04G011250	up		CmoCh16G004500	down		CmoCh18G001970	down		CmoCh16G000600
	Csa1G652290		Csa2G358880		Csa2G337760		CmoCh01G018510		CmoCh03G013080		CmoCh03G013120			Csa4G455680	up		Csa5G002030	down		Csa7G007920	down		Csa6G041750		CmoCh15G012340	up		CmoCh05G012370	down		CmoCh18G004090	down		CmoCh16G001060
	Csa1G654850		Csa2G360570		Csa2G338800		CmoCh01G018550		CmoCh03G013170		CmoCh03G013180			Csa6G497260	up		Csa4G006230	down		Csa6G421780	down		Csa6G055360		CmoCh17G008960	up		CmoCh10G005000	down		CmoCh20G011570	down		CmoCh16G001210
	Csa1G654900		Csa2G360710		Csa2G340400		CmoCh01G018560		CmoCh03G013200		CmoCh03G013280			Csa4G279910	up		Csa6G425750	down		Csa3G017250	down		Csa6G058200		CmoCh07G000500	up		CmoCh13G008290	down		CmoCh13G000200	down		CmoCh16G002590
	Csa1G655920		Csa2G361380		Csa2G346020		CmoCh01G018570		CmoCh03G013500		CmoCh03G013530			Csa2G006150	up		Csa6G390130	down		Csa4G643070	down		Csa6G077360		CmoCh05G005510	up		CmoCh08G008600	down		CmoCh12G002980	down		CmoCh16G003400
	Csa1G657460		Csa2G361600		Csa2G346580		CmoCh01G018670		CmoCh03G013570		CmoCh03G013570			Csa5G622660	up		Csa6G402550	down		Csa6G301020	down		Csa6G079220		CmoCh01G002050	up		CmoCh11G010350	down		CmoCh02G012520	down		CmoCh16G003410
	Csa1G658520		Csa2G361660		Csa2G348220		CmoCh01G018680		CmoCh03G013580		CmoCh03G013590			Csa3G826660	up		Csa4G646310	down		Csa6G429120	down		Csa6G079750		CmoCh06G011000	up		CmoCh11G017540	down		CmoCh03G012880	down		CmoCh16G003620
	Csa1G659610		Csa2G361740		Csa2G348860		CmoCh01G018720		CmoCh03G014270		CmoCh03G013740			Csa2G296110	up		Csa2G402110	down		Csa4G641650	down		Csa6G085110		CmoCh03G007700	up		CmoCh18G012730	down		CmoCh14G012370	down		CmoCh16G005120
	Csa1G660200		Csa2G361810		Csa2G349600		CmoCh01G018730		CmoCh03G014320		CmoCh03G013990			Csa2G171910	up		Csa3G828940	down		Csa2G381740	down		Csa6G107930		CmoCh07G012450	up		CmoCh19G009250	down		CmoCh04G022230	down		CmoCh16G005380
	Csa1G662810		Csa2G362410		Csa2G349650		CmoCh01G018740		CmoCh03G014340		CmoCh03G014240			Csa3G646550	up		Csa3G124890	down		Csa5G202380	down		Csa6G108570		CmoCh16G011960	up		CmoCh10G006440	down		CmoCh15G012380	down		CmoCh16G008030
	Csa1G665910		Csa2G362500		Csa2G349660		CmoCh01G018800		CmoCh03G014360		CmoCh03G014360			Csa5G595970	up		Csa3G781590	down		Csa2G418930	down		Csa6G110310		CmoCh10G008650	up		CmoCh06G012400	down		CmoCh12G007890	down		CmoCh16G009070
	Csa1G665920		Csa2G363570		Csa2G350470		CmoCh01G018810		CmoCh03G014410		CmoCh03G014550			Csa7G397010	up		Csa2G258850	down		Csa3G777010	down		Csa6G113500		CmoCh04G031250	up		CmoCh04G029200	down		CmoCh17G005740	down		CmoCh16G009330
	Csa1G681120		Csa2G365650		Csa2G351650		CmoCh01G018820		CmoCh03G014420		CmoCh03G015010			Csa6G505290	up		Csa1G612950	down		Csa5G626030	down		Csa6G115610		CmoCh06G013950	up		CmoCh06G015800	down		CmoCh05G012450	down		CmoCh16G011510
	Csa1G690240		Csa2G368260		Csa2G351750		CmoCh01G018930		CmoCh03G014550		CmoCh04G000150			Csa6G139230	up		Csa3G611350	down		Csa7G428220	down		Csa6G116680		CmoCh01G001600	up		CmoCh06G002620	down		CmoCh11G000210	down		CmoCh16G012490
	Csa1G696460		Csa2G369150		Csa2G352360		CmoCh01G018970		CmoCh03G014560		CmoCh04G000240			Csa4G004940	up		Csa3G132010	down		Csa5G165250	down		Csa6G123990		CmoCh14G018470	up		CmoCh06G000230	down		CmoCh14G007790	down		CmoCh16G013110
	Csa1G696470		Csa2G370510		Csa2G352430		CmoCh01G019030		CmoCh03G014570		CmoCh04G000420			Csa7G065130	up		Csa4G012420	down		Csa5G608470	down		Csa6G124220		CmoCh10G011250	up		CmoCh02G007990	down		CmoCh07G006420	down		CmoCh17G000410
	Csa1G698540		Csa2G370550		Csa2G353480		CmoCh01G019120		CmoCh03G014690		CmoCh04G000620			Csa5G179750	up		Csa5G610330	down		Csa6G327940	down		Csa6G127480		CmoCh16G002700	up		CmoCh05G003850	down		CmoCh11G009520	down		CmoCh17G001380
	Csa1G699560		Csa2G372720		Csa2G354040		CmoCh01G019200		CmoCh03G014930		CmoCh04G000740			Csa3G017120	up		Csa1G084290	down		Csa5G579020	down		Csa6G128580		CmoCh16G001380	up		CmoCh11G001410	down		CmoCh06G013890	down		CmoCh17G001800
	Csa1G699620		Csa2G372750		Csa2G354760		CmoCh01G019220		CmoCh04G000170		CmoCh04G000770			Csa2G350350	up		Csa6G014690	down		Csa5G148610	down		Csa6G133710		CmoCh11G016270	up		CmoCh11G000740	down		CmoCh06G014710	down		CmoCh17G001810
	Csa1G700660		Csa2G373530		Csa2G354930		CmoCh01G019260		CmoCh04G000250		CmoCh04G000930			Csa6G509030	up		Csa6G496430	down		Csa5G189910	down		Csa6G139190		CmoCh20G006510	up		CmoCh01G016380	down		CmoCh12G001630	down		CmoCh17G001820
	Csa1G703570		Csa2G374640		Csa2G354940		CmoCh01G019360		CmoCh04G000260		CmoCh04G000970			Csa6G094170	up		Csa2G353490	down		Csa3G124740	down		Csa6G149410		CmoCh03G009490	up		CmoCh15G003770	down		CmoCh14G014370	down		CmoCh17G001980
	Csa1G708160		Csa2G376790		Csa2G354960		CmoCh01G019400		CmoCh04G000270		CmoCh04G001010			Csa6G186380	up		CsaUNG012430	down		Csa1G531190	down		Csa6G152310		CmoCh04G004110	up		CmoCh08G012370	down		CmoCh08G006020	down		CmoCh17G002150
	Csa1G713680		Csa2G376800		Csa2G356070		CmoCh01G019410		CmoCh04G000310		CmoCh04G001020			Csa6G014480	up		Csa1G479610	down		Csa6G497110	down		Csa6G152350		CmoCh04G007190	up		CmoCh04G025030	down		CmoCh05G011790	down		CmoCh17G002330
	Csa1G714680		Csa2G376850		Csa2G356610		CmoCh01G019420		CmoCh04G000370		CmoCh04G001040			Csa3G099580	up		Csa4G052590	down		Csa3G134650	down		Csa6G157090		CmoCh04G027900	up		CmoCh15G000340	down		CmoCh05G000020	down		CmoCh17G002760
	Csa2G000030		Csa2G377950		Csa2G356620		CmoCh01G019430		CmoCh04G000390		CmoCh04G001340			Csa1G575180	up		Csa7G037600	down		Csa7G392330	down		Csa6G177190		CmoCh01G019120	up		CmoCh14G015250	down		CmoCh10G008790	down		CmoCh17G003210
	Csa2G000250		Csa2G377980		Csa2G357330		CmoCh01G019460		CmoCh04G000420		CmoCh04G001420			Csa5G167050	up		Csa5G217680	down		Csa3G820500	down		Csa6G188040		CmoCh04G027550	up		CmoCh08G010900	down		CmoCh14G014910	down		CmoCh17G003660
	Csa2G000350		Csa2G379140		Csa2G359970		CmoCh01G019480		CmoCh04G000510		CmoCh04G001600			Csa2G348980	up		Csa6G490940	down		Csa2G059790	down		Csa6G190340		CmoCh15G005540	up		CmoCh20G005020	down		CmoCh10G007790	down		CmoCh17G004380
	Csa2G000360		Csa2G379280		Csa2G360040		CmoCh01G019550		CmoCh04G000530		CmoCh04G001840			Csa7G452210	up		Csa1G665380	down		Csa3G743400	down		Csa6G190390		CmoCh09G013390	up		CmoCh01G015070	down		CmoCh02G014540	down		CmoCh17G005010
	Csa2G000520		Csa2G380000		Csa2G360570		CmoCh01G019560		CmoCh04G000760		CmoCh04G001920			Csa2G006260	up		Csa1G589700	down		Csa2G350470	down		Csa6G216410		CmoCh16G005130	up		CmoCh16G005340	down		CmoCh07G000560	down		CmoCh17G005310
	Csa2G000630		Csa2G380030		Csa2G360750		CmoCh01G019570		CmoCh04G000770		CmoCh04G001940			Csa5G523170	up		Csa3G843810	down		Csa3G150070	down		Csa6G227020		CmoCh11G002690	up		CmoCh18G011340	down		CmoCh08G000800	down		CmoCh17G006310
	Csa2G000720		Csa2G381680		Csa2G360840		CmoCh01G019650		CmoCh04G000830		CmoCh04G001960			Csa4G004790	up		Csa3G314740	down		Csa4G064630	down		Csa6G271450		CmoCh04G005750	up		CmoCh01G012550	down		CmoCh04G005610	down		CmoCh17G007420
	Csa2G000740		Csa2G381730		Csa2G361490		CmoCh01G019660		CmoCh04G000920		CmoCh04G002090			Csa7G050780	up		Csa7G041900	down		Csa3G119640	down		Csa6G319720		CmoCh04G005160	up		CmoCh16G001530	down		CmoCh15G006430	down		CmoCh17G008320
	Csa2G000750		Csa2G381760		Csa2G361680		CmoCh01G019670		CmoCh04G000930		CmoCh04G002110			Csa1G267230	up		Csa7G207145	down		Csa3G890020	down		Csa6G327960		CmoCh05G000660	up		CmoCh13G000050	down		CmoCh12G000380	down		CmoCh17G008570
	Csa2G000780		Csa2G381810		Csa2G361740		CmoCh01G019710		CmoCh04G000940		CmoCh04G002180			Csa7G431960	up		Csa1G256210	down		Csa5G056620	down		Csa6G338030		CmoCh14G016720	up		CmoCh09G001460	down		CmoCh04G007610	down		CmoCh17G008600
	Csa2G003060		Csa2G382410		Csa2G362500		CmoCh01G019720		CmoCh04G001040		CmoCh04G002200			Csa5G074685	up		Csa4G043850	down		Csa4G026880	down		Csa6G344270		CmoCh20G011490	up		CmoCh05G013270	down		CmoCh09G008990	down		CmoCh17G009160
	Csa2G004130		Csa2G382440		Csa2G363530		CmoCh01G019790		CmoCh04G001060		CmoCh04G002760			Csa4G653450	up		Csa6G312560	down		Csa5G569340	down		Csa6G358140		CmoCh12G006020	up		CmoCh03G013580	down		CmoCh07G010310	down		CmoCh17G009920
	Csa2G006030		Csa2G382570		Csa2G363540		CmoCh01G019820		CmoCh04G001300		CmoCh04G002770			Csa4G371945	up		Csa6G519720	down		Csa4G129570	down		Csa6G361260		CmoCh11G007440	up		CmoCh13G005650	down		CmoCh07G002680	down		CmoCh17G010930
	Csa2G006090		Csa2G382780		Csa2G364570		CmoCh01G019830		CmoCh04G001400		CmoCh04G002910			Csa2G248135	up		Csa3G778410	down		Csa3G736810	down		Csa6G382990		CmoCh10G004030	up		CmoCh06G015870	down		CmoCh09G009510	down		CmoCh17G010980
	Csa2G006100		Csa2G384970		Csa2G365650		CmoCh01G019840		CmoCh04G001410		CmoCh04G003020			Csa1G014490	up		Csa1G277470	down		Csa5G167070	down		Csa6G385120		CmoCh09G013360	up		CmoCh04G017860	down		CmoCh13G004880	down		CmoCh17G010990
	Csa2G006150		Csa2G385050		Csa2G367230		CmoCh01G019940		CmoCh04G001430		CmoCh04G003030			Csa1G597020	up		Csa6G405910	down		Csa6G409380	down		Csa6G397170		CmoCh14G012690	up		CmoCh11G015920	down		CmoCh19G004540	down		CmoCh17G011060
	Csa2G006240		Csa2G395690		Csa2G368280		CmoCh01G019970		CmoCh04G001460		CmoCh04G003040			Csa4G219350	up		Csa3G104890	down		Csa3G890010	down		Csa6G401440		CmoCh13G010310	up		CmoCh07G002700	down		CmoCh01G013340	down		CmoCh17G011940
	Csa2G006260		Csa2G395940		Csa2G368900		CmoCh01G019980		CmoCh04G001580		CmoCh04G003050			Csa4G012410	up		Csa7G427100	down		Csa3G126990	down		Csa6G423360		CmoCh12G000540	up		CmoCh08G005610	down		CmoCh04G010590	down		CmoCh17G011970
	Csa2G006810		Csa2G396200		Csa2G368920		CmoCh01G020060		CmoCh04G001600		CmoCh04G003340			Csa1G042470	up		Csa3G610810	down		Csa4G246400	down		Csa6G428000		CmoCh11G014640	up		CmoCh12G010230	down		CmoCh13G003600	down		CmoCh17G012290
	Csa2G006850		Csa2G396230		Csa2G369020		CmoCh01G020100		CmoCh04G001620		CmoCh04G003450			Csa5G318390	up		Csa1G666440	down		Csa1G063500	down		Csa6G430720		CmoCh16G012120	up		CmoCh03G008650	down		CmoCh07G012330	down		CmoCh17G012580
	Csa2G006860		Csa2G401340		Csa2G369080		CmoCh01G020130		CmoCh04G001700		CmoCh04G003610			Csa5G616330	up		Csa6G425800	down		Csa6G538090	down		Csa6G434330		CmoCh12G005830	up		CmoCh12G004320	down		CmoCh04G030230	down		CmoCh17G012630
	Csa2G006870		Csa2G402090		Csa2G369150		CmoCh01G020190		CmoCh04G002180		CmoCh04G003680			Csa1G071890	up		Csa5G026190	down		Csa3G889710	down		Csa6G439420		CmoCh20G006960	up		CmoCh18G004920	down		CmoCh12G005520	down		CmoCh17G013170
	Csa2G006880		Csa2G402110		Csa2G369230		CmoCh01G020210		CmoCh04G002190		CmoCh04G003800			Csa3G592690	up		Csa4G363480	down		Csa6G083560	down		Csa6G439940		CmoCh06G001860	up		CmoCh14G004160	down		CmoCh01G005830	down		CmoCh17G013750
	Csa2G007440		Csa2G404880		Csa2G369800		CmoCh01G020230		CmoCh04G002270		CmoCh04G004180			Csa1G600100	up		Csa6G349830	down		Csa5G156120	down		Csa6G445120		CmoCh05G009080	up		CmoCh13G012080	down		CmoCh04G030540	down		CmoCh18G001600
	Csa2G007950		Csa2G404940		Csa2G370510		CmoCh01G020250		CmoCh04G002440		CmoCh04G004220			Csa3G751470	up		Csa6G363550	down		Csa5G569870	down		Csa6G445185		CmoCh01G013060	up		CmoCh05G001710	down		CmoCh11G020410	down		CmoCh18G001690
	Csa2G007960		Csa2G404960		Csa2G370550		CmoCh01G020270		CmoCh04G002630		CmoCh04G004250			Csa6G088090	up		Csa3G848310	down		Csa5G188900	down		Csa6G445210		CmoCh07G003940	up		CmoCh03G005890	down		CmoCh20G005790	down		CmoCh18G002360
	Csa2G008060		Csa2G406680		Csa2G370560		CmoCh01G020280		CmoCh04G003030		CmoCh04G004450			Csa2G000520	up		Csa3G134850	down		Csa3G895740	down		Csa6G445740		CmoCh04G017190	up		CmoCh04G017310	down		CmoCh11G017040	down		CmoCh18G004450
	Csa2G008720		Csa2G408430		Csa2G370570		CmoCh01G020290		CmoCh04G003110		CmoCh04G004710			Csa2G372810	up		Csa2G338860	down		Csa5G157320	down		Csa6G447060		CmoCh07G003360	up		CmoCh15G010870	down		CmoCh10G009020	down		CmoCh18G004980
	Csa2G009360		Csa2G408950		Csa2G371100		CmoCh01G020360		CmoCh04G003250		CmoCh04G004780			Csa1G499320	up		Csa7G026250	down		Csa7G279240	down		Csa6G448150		CmoCh01G001300	up		CmoCh02G015460	down		CmoCh03G007780	down		CmoCh18G005030
	Csa2G009410		Csa2G416070		Csa2G372690		CmoCh01G020370		CmoCh04G003500		CmoCh04G005010			Csa1G056910	up		Csa7G432490	down		Csa3G642710	down		Csa6G448680		CmoCh15G003790	up		CmoCh03G005930	down		CmoCh08G009460	down		CmoCh18G005080
	Csa2G009420		Csa2G416150		Csa2G373590		CmoCh01G020390		CmoCh04G003750		CmoCh04G005030			Csa2G094380	up		Csa6G497300	down		Csa1G085380	down		Csa6G449250		CmoCh04G000890	up		CmoCh03G001230	down		CmoCh04G016820	down		CmoCh18G005800
	Csa2G009470		Csa2G416250		Csa2G374630		CmoCh01G020410		CmoCh04G003800		CmoCh04G005040			Csa3G901130	up		Csa2G034580	down		Csa2G380090	down		Csa6G450940		CmoCh03G014430	up		CmoCh18G001240	down		CmoCh19G001620	down		CmoCh18G006980
	Csa2G009560		Csa2G420990		Csa2G374660		CmoCh01G020470		CmoCh04G004210		CmoCh04G005280			Csa6G052700	up		Csa6G344280	down		Csa3G113370	down		Csa6G452640		CmoCh20G008990	up		CmoCh20G005650	down		CmoCh20G006260	down		CmoCh18G008910
	Csa2G010200		Csa2G423620		Csa2G376790		CmoCh01G020480		CmoCh04G004560		CmoCh04G005530			Csa6G491090	up		Csa3G779010	down		Csa5G315390	down		Csa6G486880		CmoCh07G002250	up		CmoCh10G000260	down		CmoCh18G007210	down		CmoCh18G009320
	Csa2G010300		Csa2G423700		Csa2G376850		CmoCh01G020590		CmoCh04G004950		CmoCh04G005610			Csa3G124980	up		Csa6G516830	down		Csa6G039540	down		Csa6G490080		CmoCh06G012020	up		CmoCh04G000270	down		CmoCh06G000790	down		CmoCh18G009950
	Csa2G010380		Csa2G425750		Csa2G377910		CmoCh01G020610		CmoCh04G005790		CmoCh04G005790			Csa5G523080	up		Csa3G604620	down		Csa1G042310	down		Csa6G490150		CmoCh13G008060	up		CmoCh04G027320	down		CmoCh13G000580	down		CmoCh18G011490
	Csa2G010390		Csa2G425770		Csa2G378010		CmoCh01G020620		CmoCh04G005820		CmoCh04G005890			Csa1G042720	up		Csa5G608280	down		Csa3G823040	down		Csa6G490250		CmoCh06G003640	up		CmoCh02G002880	down		CmoCh06G017000	down		CmoCh18G011590
	Csa2G010420		Csa2G428380		Csa2G378530		CmoCh01G020710		CmoCh04G006070		CmoCh04G006250			Csa3G119705	up		Csa3G812760	down		Csa4G471190	down		Csa6G490880		CmoCh09G002320	up		CmoCh10G008680	down		CmoCh17G010130	down		CmoCh18G011850
	Csa2G011450		Csa2G431090		Csa2G378540		CmoCh01G020740		CmoCh04G006190		CmoCh04G006370			Csa4G006340	up		Csa1G571810	down		Csa2G279250	down		Csa6G497180		CmoCh15G013040	up		CmoCh03G010460	down		CmoCh07G006160	down		CmoCh18G013010
	Csa2G011460		Csa2G432780		Csa2G379260		CmoCh01G020800		CmoCh04G006250		CmoCh04G006390			Csa2G348180	up		Csa5G604020	down		Csa3G835800	down		Csa6G497240		CmoCh16G002310	up		CmoCh17G006760	down		CmoCh05G004220	down		CmoCh18G013350
	Csa2G011470		Csa2G433930		Csa2G379990		CmoCh01G020830		CmoCh04G006430		CmoCh04G006560			Csa4G007050	up		Csa6G188140	down		Csa5G604940	down		Csa6G499830		CmoCh16G011460	up		CmoCh05G005980	down		CmoCh01G006870	down		CmoCh18G013460
	Csa2G011530		Csa2G439140		Csa2G380090		CmoCh01G020840		CmoCh04G006440		CmoCh04G006840			Csa1G433610	up		Csa1G569140	down		Csa5G577980	down		Csa6G500600		CmoCh02G014230	up		CmoCh02G010840	down		CmoCh01G003540	down		CmoCh19G000040
	Csa2G011540		Csa2G439230		Csa2G381740		CmoCh01G020940		CmoCh04G006730		CmoCh04G006870			Csa6G147620	up		Csa6G011070	down		Csa2G349660	down		Csa6G501950		CmoCh11G011820	up		CmoCh04G015340	down		CmoCh16G012800	down		CmoCh19G000260
	Csa2G011550		Csa2G441240		Csa2G381760		CmoCh01G020980		CmoCh04G006770		CmoCh04G007010			Csa3G775270	up		Csa6G046390	down		Csa5G651640	down		Csa6G504430		CmoCh02G017030	up		CmoCh03G013500	down		CmoCh15G009470	down		CmoCh19G001150
	Csa2G012110		Csa2G445270		Csa2G381800		CmoCh01G021030		CmoCh04G006870		CmoCh04G007210			Csa2G006850	up		Csa2G362410	down		Csa1G045890	down		Csa6G504450		CmoCh03G007040	up		CmoCh19G001220	down		CmoCh13G003830	down		CmoCh19G001330
	Csa2G012690		Csa3G000060		Csa2G381810		CmoCh01G021090		CmoCh04G007070		CmoCh04G007220			Csa6G516740	up		Csa5G159620	down		Csa5G613530	down		Csa6G504560		CmoCh13G006440	up		CmoCh05G007200	down		CmoCh07G013840	down		CmoCh19G001480
	Csa2G012700		Csa3G001760		Csa2G381840		CmoCh01G021110		CmoCh04G007180		CmoCh04G007570			Csa2G006880	up		Csa5G315360	down		Csa3G733290	down		Csa6G504650		CmoCh14G021120	up		CmoCh14G010450	down		CmoCh06G001170	down		CmoCh19G002260
	Csa2G013290		Csa3G002330		Csa2G381870		CmoCh02G000010		CmoCh04G007550		CmoCh04G007610			Csa4G454650	up		Csa2G351630	down		Csa7G070220	down		Csa6G507090		CmoCh03G003590	up		CmoCh03G006630	down		CmoCh03G008130	down		CmoCh19G002320
	Csa2G013830		Csa3G002420		Csa2G381890		CmoCh02G000020		CmoCh04G007770		CmoCh04G007770			Csa1G064860	up		Csa3G353960	down		Csa1G033200	down		Csa6G507150		CmoCh09G005790	up		CmoCh07G014010	down		CmoCh09G010810	down		CmoCh19G002510
	Csa2G014830		Csa3G002480		Csa2G382390		CmoCh02G000080		CmoCh04G007780		CmoCh04G007800			Csa4G651970	up		Csa6G080390	down		Csa5G187320	down		Csa6G507370		CmoCh02G009890	up		CmoCh11G019940	down		CmoCh14G000960	down		CmoCh19G003100
	Csa2G015350		Csa3G002650		Csa2G382440		CmoCh02G000180		CmoCh04G007840		CmoCh04G007840			Csa4G056830	up		Csa4G006450	down		Csa1G181450	down		Csa6G509710		CmoCh14G015920	up		CmoCh11G002350	down		CmoCh20G006030	down		CmoCh19G004250
	Csa2G015850		Csa3G002740		Csa2G382570		CmoCh02G000360		CmoCh04G007900		CmoCh04G007900			Csa6G109690	up		Csa6G487550	down		Csa5G623360	down		Csa6G511010		CmoCh05G004300	up		CmoCh09G004490	down		CmoCh02G002310	down		CmoCh19G004280
	Csa2G020910		Csa3G002780		Csa2G382650		CmoCh02G000400		CmoCh04G007940		CmoCh04G007930			Csa3G845480	up		Csa1G144330	down		Csa6G454400	down		Csa6G511040		CmoCh14G017980	up		CmoCh04G009330	down		CmoCh09G001880	down		CmoCh19G004710
	Csa2G021000		Csa3G002850		Csa2G382670		CmoCh02G000430		CmoCh04G008100		CmoCh04G008100			Csa4G304750	up		Csa3G045050	down		Csa7G430210	down		Csa6G511060		CmoCh15G004920	up		CmoCh01G000780	down		CmoCh11G020360	down		CmoCh19G005090
	Csa2G021520		Csa3G002970		Csa2G382700		CmoCh02G000450		CmoCh04G008310		CmoCh04G008140			Csa1G537320	up		Csa5G598720	down		Csa7G075590	down		Csa6G513450		CmoCh11G007800	up		CmoCh02G002860	down		CmoCh13G011210	down		CmoCh19G005760
	Csa2G021620		Csa3G004500		Csa2G382820		CmoCh02G000490		CmoCh04G008420		CmoCh04G008230			Csa2G354880	up		Csa5G152850	down		Csa5G626550	down		Csa6G514860		CmoCh04G002260	up		CmoCh07G007530	down		CmoCh05G003620	down		CmoCh19G007280
	Csa2G021710		Csa3G006620		Csa2G386160		CmoCh02G000640		CmoCh04G008510		CmoCh04G008420			Csa3G444600	up		Csa3G730160	down		Csa7G067340	down		Csa6G517180		CmoCh11G000750	up		CmoCh18G002170	down		CmoCh02G013870	down		CmoCh19G007940
	Csa2G021720		Csa3G008850		Csa2G395815		CmoCh02G000680		CmoCh04G008580		CmoCh04G008490			Csa4G639790	up		Csa2G396230	down		Csa3G895770	down		Csa6G517400		CmoCh04G000950	up		CmoCh08G002620	down		CmoCh14G017760	down		CmoCh19G007990
	Csa2G022250		Csa3G009490		Csa2G401320		CmoCh02G000690		CmoCh04G008840		CmoCh04G008990			Csa5G533470	up		Csa5G607980	down		Csa2G100560	down		Csa6G522650		CmoCh10G006090	up		CmoCh06G014300	down		CmoCh17G013800	down		CmoCh19G008500
	Csa2G022260		Csa3G011720		Csa2G402070		CmoCh02G000900		CmoCh04G009080		CmoCh04G009030			Csa3G099670	up		Csa7G000020	down		Csa6G428020	down		Csa6G526330		CmoCh01G016350	up		CmoCh04G000370	down		CmoCh04G022520	down		CmoCh19G008730
	Csa2G022800		Csa3G014360		Csa2G402090		CmoCh02G000910		CmoCh04G009090		CmoCh04G009080			Csa1G132130	up		Csa6G124100	down		Csa1G002060	down		Csa6G538800		CmoCh11G017050	up		CmoCh10G003460	down		CmoCh01G011380	down		CmoCh19G009440
	Csa2G022810		Csa3G016400		Csa2G404730		CmoCh02G000920		CmoCh04G009290		CmoCh04G009090			Csa3G074990	up		Csa3G228350	down		Csa7G073610	down		Csa7G002520		CmoCh02G004520	up		CmoCh13G009560	down		CmoCh04G027600	down		CmoCh19G010850
	Csa2G023880		Csa3G017070		Csa2G406130		CmoCh02G001140		CmoCh04G009330		CmoCh04G009150			Csa1G032490	up		Csa6G409350	down		Csa3G110680	down		Csa7G006290		CmoCh11G016380	up		CmoCh06G010540	down		CmoCh14G000990	down		CmoCh19G011110
	Csa2G024440		Csa3G017210		Csa2G406800		CmoCh02G001160		CmoCh04G009860		CmoCh04G009510			Csa3G730710	up		Csa1G590290	down		Csa7G058030	down		Csa7G007820		CmoCh14G000140	up		CmoCh08G007680	down		CmoCh17G010620	down		CmoCh19G011120
	Csa2G030010		Csa3G019960		Csa2G408430		CmoCh02G001180		CmoCh04G010370		CmoCh04G009550			Csa6G507250	up		Csa2G173020	down		Csa5G537510	down		Csa7G009000		CmoCh12G004530	up		CmoCh09G004370	down		CmoCh02G014000	down		CmoCh20G000070
	Csa2G031190		Csa3G020080		Csa2G408970		CmoCh02G001210		CmoCh04G010400		CmoCh04G009690			Csa1G062890	up		Csa5G489310	down		Csa3G903550	down		Csa7G009170		CmoCh01G004250	up		CmoCh15G010750	down		CmoCh05G005270	down		CmoCh20G000080
	Csa2G032750		Csa3G020090		Csa2G416070		CmoCh02G001320		CmoCh04G010670		CmoCh04G010200			Csa6G127300	up		Csa7G325720	down		Csa3G036460	down		Csa7G009730		CmoCh12G010910	up		CmoCh12G009970	down		CmoCh09G004250	down		CmoCh20G000500
	Csa2G033330		Csa3G026150		Csa2G416200		CmoCh02G001340		CmoCh04G010760		CmoCh04G010260			Csa4G152290	up		Csa7G045540	down		Csa1G572970	down		Csa7G018760		CmoCh03G001960	up		CmoCh16G011930	down		CmoCh15G012210	down		CmoCh20G000530
	Csa2G034510		Csa3G036410		Csa2G416220		CmoCh02G001390		CmoCh04G010830		CmoCh04G010570			Csa6G476690	up		Csa1G085360	down		Csa4G038620	down		Csa7G018770		CmoCh16G010980	up		CmoCh15G009160	down		CmoCh02G010510	down		CmoCh20G000540
	Csa2G034520		Csa3G036480		Csa2G416230		CmoCh02G001470		CmoCh04G010850		CmoCh04G010590			Csa6G344250	up		Csa6G045060	down		Csa3G212480	down		Csa7G024130		CmoCh04G001360	up		CmoCh17G004050	down		CmoCh14G020120	down		CmoCh20G000970
	Csa2G034650		Csa3G038140		Csa2G416250		CmoCh02G001510		CmoCh04G011020		CmoCh04G010710			Csa5G623860	up		Csa5G152870	down		Csa1G713670	down		Csa7G037540		CmoCh08G004100	up		CmoCh17G005340	down		CmoCh03G008160	down		CmoCh20G001530
	Csa2G035330		Csa3G044470		Csa2G416770		CmoCh02G001560		CmoCh04G011030		CmoCh04G010760			Csa6G046300	up		Csa2G058690	down		Csa1G188680	down		Csa7G043640		CmoCh06G011420	up		CmoCh15G008960	down		CmoCh17G006260	down		CmoCh20G001590
	Csa2G035460		Csa3G044510		Csa2G416820		CmoCh02G001590		CmoCh04G011170		CmoCh04G010780			Csa3G790970	up		Csa5G114570	down		Csa6G176940	down		Csa7G043680		CmoCh16G005220	up		CmoCh05G005380	down		CmoCh20G001160	down		CmoCh20G001650
	Csa2G036640		Csa3G045050		Csa2G417830		CmoCh02G001600		CmoCh04G011270		CmoCh04G010870			Csa3G418790	up		Csa4G358630	down		Csa1G032470	down		Csa7G044240		CmoCh06G015960	up		CmoCh06G001390	down		CmoCh16G009940	down		CmoCh20G001730
	Csa2G042770		Csa3G045140		Csa2G418930		CmoCh02G001630		CmoCh04G011320		CmoCh04G010930			Csa4G001920	up		Csa5G011680	down		Csa3G731730	down		Csa7G045520		CmoCh14G018210	up		CmoCh13G004490	down		CmoCh07G007140	down		CmoCh20G002220
	Csa2G048330		Csa3G048430		Csa2G420470		CmoCh02G001680		CmoCh04G011350		CmoCh04G011020			Csa6G108500	up		Csa1G181570	down		Csa4G430830	down		Csa7G047420		CmoCh16G000860	up		CmoCh09G012200	down		CmoCh07G002690	down		CmoCh20G002300
	Csa2G048830		Csa3G061020		Csa2G423620		CmoCh02G001770		CmoCh04G011460		CmoCh04G011350			Csa6G314140	up		Csa1G047430	down		Csa3G019900	down		Csa7G049140		CmoCh04G009610	up		CmoCh06G008210	down		CmoCh14G018060	down		CmoCh20G002930
	Csa2G055040		Csa3G061520		Csa2G425790		CmoCh02G001810		CmoCh04G011510		CmoCh04G011380			Csa2G010380	up		Csa4G046800	down		Csa1G574860	down		Csa7G049270		CmoCh12G002790	up		CmoCh07G011070	down		CmoCh02G008550	down		CmoCh20G003170
	Csa2G057070		Csa3G062600		Csa2G427860		CmoCh02G001840		CmoCh04G011820		CmoCh04G011990			Csa2G069700	up		Csa2G049860	down		Csa1G000770	down		Csa7G063960		CmoCh02G017130	up		CmoCh06G002750	down		CmoCh13G004320	down		CmoCh20G004820
	Csa2G057080		Csa3G067770		Csa2G428380		CmoCh02G001960		CmoCh04G011950		CmoCh04G012060			Csa4G303090	up		Csa1G633410	down		Csa6G041160	down		Csa7G069180		CmoCh04G027200	up		CmoCh14G013360	down		CmoCh09G010200	down		CmoCh20G005990
	Csa2G058620		Csa3G075990		Csa2G432780		CmoCh02G001980		CmoCh04G012010		CmoCh04G012180			Csa1G426450	up		Csa5G646740	down		Csa4G015140	down		Csa7G069440		CmoCh10G009040	up		CmoCh07G011920	down		CmoCh15G014240	down		CmoCh20G006120
	Csa2G060350		Csa3G076010		Csa2G433350		CmoCh02G002000		CmoCh04G012020		CmoCh04G012550			Csa7G206990	up		Csa2G074150	down		Csa6G520430	down		Csa7G070770		CmoCh01G007860	up		CmoCh05G010480	down		CmoCh03G003030	down		CmoCh20G006530
	Csa2G060360		Csa3G076020		Csa2G433910		CmoCh02G002020		CmoCh04G012060		CmoCh04G013130			Csa1G062950	up		Csa2G361660	down		Csa7G071460	down		Csa7G070810		CmoCh06G005250	up		CmoCh04G027480	down		CmoCh04G006390	down		CmoCh20G007920
	Csa2G060410		Csa3G077600		Csa2G433930		CmoCh02G002040		CmoCh04G012100		CmoCh04G013350			Csa1G173150	up		Csa3G135650	down		Csa7G070800	down		Csa7G071700		CmoCh05G007510	up		CmoCh15G002840	down		CmoCh01G009870	down		CmoCh20G008750
	Csa2G068700		Csa3G077660		Csa2G437130		CmoCh02G002070		CmoCh04G012250		CmoCh04G013410			Csa1G467730	up		Csa7G431350	down		Csa5G608370	down		Csa7G072720		CmoCh14G000310	up		CmoCh18G001390	down		CmoCh11G007640	down		CmoCh20G008840
	Csa2G069700		Csa3G077670		Csa2G439230		CmoCh02G002120		CmoCh04G012330		CmoCh04G013650			Csa1G555640	up		Csa1G471470	down		Csa5G610470	down		Csa7G072880		CmoCh11G004700	up		CmoCh16G010580	down		CmoCh05G012440	down		CmoCh20G009250
	Csa2G070210		Csa3G081360		Csa2G445270		CmoCh02G002140		CmoCh04G012380		CmoCh04G013990			Csa2G060350	up		Csa6G052790	down		Csa7G058650	down		Csa7G073420		CmoCh11G010430	up		CmoCh03G002740	down		CmoCh01G020350	down		CmoCh20G010840
	Csa2G072490		Csa3G088940		Csa3G000030		CmoCh02G002150		CmoCh04G012410		CmoCh04G014020			Csa2G094370	up		Csa4G011060	down		Csa5G548160	down		Csa7G073660		CmoCh14G012300	up		CmoCh08G006830	down		CmoCh20G006550	down
	Csa2G072990		Csa3G099620		Csa3G000060		CmoCh02G002190		CmoCh04G012710		CmoCh04G014120			Csa2G362480	up		Csa1G025950	down		Csa6G518320	down		Csa7G073680		CmoCh14G020700	up		CmoCh06G001190	down		CmoCh15G014790	down
	Csa2G073000		Csa3G104890		Csa3G002330		CmoCh02G002200		CmoCh04G013130		CmoCh04G014420			Csa2G408400	up		Csa7G071510	down		Csa2G222070	down		Csa7G081680		CmoCh11G008010	up		CmoCh03G002990	down		CmoCh06G009570	down
	Csa2G074070		Csa3G112250		Csa3G002740		CmoCh02G002250		CmoCh04G013230		CmoCh04G014640			Csa3G009450	up		Csa5G622440	down		Csa2G368280	down		Csa7G235750		CmoCh06G011200	up		CmoCh07G000330	down		CmoCh13G006800	down
	Csa2G074090		Csa3G113300		Csa3G002830		CmoCh02G002270		CmoCh04G013310		CmoCh04G014800			Csa3G175640	up		Csa3G001760	down		Csa3G116660	down		Csa7G267900		CmoCh20G002840	up		CmoCh11G006160	down		CmoCh15G009270	down
	Csa2G074190		Csa3G113360		Csa3G002840		CmoCh02G002340		CmoCh04G013330		CmoCh04G014950			Csa3G176245	up		Csa2G070860	down		Csa5G146210	down		Csa7G305890		CmoCh18G010260	up		CmoCh01G006040	down		CmoCh19G000280	down
	Csa2G075410		Csa3G113390		Csa3G003980		CmoCh02G002350		CmoCh04G013900		CmoCh04G015000			Csa3G850615	up		Csa3G824750	down		Csa7G000010	down		Csa7G312940		CmoCh18G003610	up		CmoCh18G006100	down		CmoCh02G015800	down
	Csa2G075420		Csa3G113400		Csa3G004500		CmoCh02G002380		CmoCh04G014350		CmoCh04G015290			Csa4G001640	up		Csa5G172860	down		Csa3G038700	down		Csa7G322060		CmoCh01G009520	up		CmoCh03G000680	down		CmoCh18G002980	down
	Csa2G079640		Csa3G114480		Csa3G006620		CmoCh02G002390		CmoCh04G014440		CmoCh04G015440			Csa4G004890	up		Csa4G011730	down		Csa4G025720	down		Csa7G333400		CmoCh04G000800	up		CmoCh18G013200	down		CmoCh11G011750	down
	Csa2G079660		Csa3G114500		Csa3G006670		CmoCh02G002410		CmoCh04G014550		CmoCh04G015610			Csa5G011760	up		Csa6G056480	down		Csa5G218880	down		Csa7G336480		CmoCh10G003600	up		CmoCh07G008600	down		CmoCh04G022510	down
	Csa2G080180		Csa3G116630		Csa3G009500		CmoCh02G002440		CmoCh04G014620		CmoCh04G015660			Csa5G165850	up		Csa6G076760	down		Csa6G445150	down		Csa7G337100		CmoCh18G010320	up		CmoCh01G000310	down		CmoCh09G007590	down
	Csa2G082200		Csa3G116640		Csa3G014360		CmoCh02G002450		CmoCh04G014640		CmoCh04G015670			Csa5G171680	up		Csa5G320430	down		Csa6G507100	down		Csa7G360030		CmoCh17G006640	up		CmoCh17G009980	down		CmoCh13G001470	down
	Csa2G092800		Csa3G117420		Csa3G015890		CmoCh02G002520		CmoCh04G014750		CmoCh04G015700			Csa5G173440	up		Csa1G168360	down		Csa4G048020	down		Csa7G378420		CmoCh11G011140	up		CmoCh09G008050	down		CmoCh05G002150	down
	Csa2G094370		Csa3G118080		Csa3G017070		CmoCh02G002550		CmoCh04G014800		CmoCh04G015760			Csa6G355970	up		Csa4G004280	down		Csa3G873260	down		Csa7G378530		CmoCh14G005130	up		CmoCh20G008500	down		CmoCh11G015030	down
	Csa2G094380		Csa3G118110		Csa3G017220		CmoCh02G002590		CmoCh04G014900		CmoCh04G016040			Csa6G522750	up		Csa1G008410	down		Csa2G363530	down		Csa7G388300		CmoCh12G006430	up		CmoCh08G004900	down		CmoCh13G004050	down
	Csa2G100590		Csa3G118130		Csa3G017230		CmoCh02G002740		CmoCh04G015310		CmoCh04G016550			Csa7G074300	up		Csa1G523620	down		Csa1G467090	down		Csa7G394000		CmoCh01G009440	up		CmoCh19G000610	down		CmoCh07G012510	down
	Csa2G110250		Csa3G119320		Csa3G017250		CmoCh02G002810		CmoCh04G015340		CmoCh04G016580			Csa7G363030	up		Csa5G604070	down		Csa2G361680	down		Csa7G405320		CmoCh10G001760	up		CmoCh09G003010	down		CmoCh07G013070	down
	Csa2G119380		Csa3G119540		Csa3G019370		CmoCh02G002850		CmoCh04G015660		CmoCh04G016610			Csa5G604280	up		Csa1G166820	down		Csa5G153120	down		Csa7G405820		CmoCh10G003390	up		CmoCh08G004240	down		CmoCh15G007540	down
	Csa2G121970		Csa3G119580		Csa3G019900		CmoCh02G002910		CmoCh04G015670		CmoCh04G016620			Csa6G476060	up		Csa4G056670	down		Csa5G466350	down		Csa7G414390		CmoCh13G010680	up		CmoCh09G001450	down		CmoCh04G018390	down
	Csa2G129160		Csa3G119690		Csa3G019950		CmoCh02G002920		CmoCh04G016330		CmoCh04G016650			Csa6G418410	up		Csa3G119320	down		Csa6G363600	down		Csa7G428210		CmoCh03G010550	up		CmoCh02G003030	down		CmoCh12G005050	down
	Csa2G129170		Csa3G119850		Csa3G020070		CmoCh02G002940		CmoCh04G016620		CmoCh04G016760			Csa1G042940	up		Csa2G385050	down		Csa4G642290	down		Csa7G428230		CmoCh13G008930	up		CmoCh17G010370	down		CmoCh06G001030	down
	Csa2G130670		Csa3G121060		Csa3G021130		CmoCh02G002970		CmoCh04G016650		CmoCh04G016820			Csa3G736580	up		Csa3G124790	down		Csa1G051620	down		Csa7G428990		CmoCh15G003870	up		CmoCh17G001150	down		CmoCh01G006250	down
	Csa2G139300		Csa3G121580		Csa3G027200		CmoCh02G003040		CmoCh04G016690		CmoCh04G016850			Csa6G505810	up		Csa3G250890	down		Csa1G652230	down		Csa7G432390		CmoCh11G014840	up		CmoCh03G014570	down		CmoCh18G011010	down
	Csa2G139850		Csa3G121720		Csa3G033230		CmoCh02G003080		CmoCh04G016910		CmoCh04G016910			Csa3G829270	up		Csa3G856000	down		CsaUNG006250	down		Csa7G446670		CmoCh14G005810	up		CmoCh06G012100	down		CmoCh14G016020	down
	Csa2G155100		Csa3G122490		Csa3G033800		CmoCh02G003090		CmoCh04G017010		CmoCh04G017240			Csa1G533430	up		Csa4G188795	down		Csa5G140510	down		Csa7G447100		CmoCh06G009220	up		CmoCh03G006220	down		CmoCh15G008350	down
	Csa2G166190		Csa3G124790		Csa3G036410		CmoCh02G003140		CmoCh04G017160		CmoCh04G017300			Csa3G736720	up		Csa1G172590	down		Csa5G139870	down		Csa7G447700		CmoCh06G008680	up		CmoCh19G000480	down		CmoCh16G009560	down
	Csa2G167190		Csa3G124890		Csa3G036460		CmoCh02G003170		CmoCh04G017170		CmoCh04G017350			Csa3G732670	up					Csa3G180220	down		Csa7G448860		CmoCh20G011790	up		CmoCh06G002880	down		CmoCh07G004920	down
	Csa2G170820		Csa3G124940		Csa3G038190		CmoCh02G003210		CmoCh04G017240		CmoCh04G017500			Csa3G182140	up					Csa2G382390	down		Csa7G450750		CmoCh12G000900	up		CmoCh14G018120	down		CmoCh15G002530	down
	Csa2G171900		Csa3G125020		Csa3G038700		CmoCh02G003230		CmoCh04G017310		CmoCh04G017540			Csa7G426510	up					Csa5G622540	down		Csa7G450770		CmoCh14G012200	up		CmoCh12G013480	down		CmoCh19G005290	down
	Csa2G171910		Csa3G126190		Csa3G045140		CmoCh02G003330		CmoCh04G017350		CmoCh04G017710			Csa7G320050	up					Csa2G077540	down		Csa7G451340		CmoCh12G000550	up		CmoCh16G010300	down		CmoCh03G008140	down
	Csa2G171940		Csa3G126240		Csa3G046220		CmoCh02G003340		CmoCh04G017380		CmoCh04G018380			Csa3G016950	up					Csa6G511860	down		CsaUNG014640		CmoCh15G009240	up		CmoCh11G014260	down		CmoCh04G015700	down
	Csa2G171950		Csa3G127060		Csa3G046230		CmoCh02G003370		CmoCh04G017590		CmoCh04G018390			Csa4G664490	up					Csa6G363520	down		CsaUNG017640		CmoCh11G013880	up		CmoCh14G019810	down		CmoCh09G006500	down
	Csa2G172470		Csa3G128930		Csa3G047790		CmoCh02G003400		CmoCh04G017820		CmoCh04G018650			Csa6G448730	up					Csa3G046220	down				CmoCh14G004180	up		CmoCh05G009850	down		CmoCh05G001250	down
	Csa2G172480		Csa3G129710		Csa3G047800		CmoCh02G003420		CmoCh04G017830		CmoCh04G018700			Csa6G518390	up					Csa5G623790	down				CmoCh18G003870	up		CmoCh20G001150	down		CmoCh11G011570	down
	Csa2G172510		Csa3G131950		Csa3G048430		CmoCh02G003430		CmoCh04G017860		CmoCh04G018740			Csa3G088930	up					Csa2G270140	down				CmoCh19G003060	up		CmoCh11G002210	down		CmoCh18G010540	down
	Csa2G173060		Csa3G132010		Csa3G061520		CmoCh02G003490		CmoCh04G018040		CmoCh04G018880			Csa6G516780	up					Csa2G258680	down				CmoCh04G009940	up		CmoCh20G010810	down		CmoCh18G008230	down
	Csa2G174670		Csa3G133140		Csa3G062600		CmoCh02G003530		CmoCh04G018480		CmoCh04G018900			Csa7G452220	up					Csa2G036080	down				CmoCh18G011140	up		CmoCh02G003260	down		CmoCh02G018390	down
	Csa2G176700		Csa3G133280		Csa3G076010		CmoCh02G003540		CmoCh04G018550		CmoCh04G019060			Csa5G517740	up					Csa5G492360	down				CmoCh18G008100	up		CmoCh03G002820	down		CmoCh08G008140	down
	Csa2G179730		Csa3G133320		Csa3G076020		CmoCh02G003620		CmoCh04G018700		CmoCh04G019140			Csa3G855430	up					Csa7G044950	down				CmoCh16G012760	up		CmoCh04G029650	down		CmoCh20G006410	down
	Csa2G190760		Csa3G133900		Csa3G077660		CmoCh02G003650		CmoCh04G018930		CmoCh04G019550			Csa5G162010	up					Csa3G019950	down				CmoCh14G012330	up		CmoCh18G000170	down		CmoCh03G006230	down
	Csa2G191300		Csa3G134710		Csa3G078800		CmoCh02G003710		CmoCh04G018960		CmoCh04G019650			Csa3G033780	up					Csa6G538760	down				CmoCh11G002020	up		CmoCh05G010630	down		CmoCh07G009620	down
	Csa2G193340		Csa3G134780		Csa3G081360		CmoCh02G003720		CmoCh04G019060		CmoCh04G020270			Csa5G613600	up					Csa6G419520	down				CmoCh07G006830	up		CmoCh19G006960	down		CmoCh19G003030	down
	Csa2G193350		Csa3G134850		Csa3G088940		CmoCh02G003730		CmoCh04G019140		CmoCh04G020630			Csa7G049260	up					Csa3G135730	down				CmoCh16G007140	up		CmoCh01G017400	down		CmoCh07G010260	down
	Csa2G193380		Csa3G135100		Csa3G098560		CmoCh02G003750		CmoCh04G019220		CmoCh04G020640			Csa7G063920	up					Csa2G228360	down				CmoCh03G007990	up		CmoCh13G003920	down		CmoCh01G015380	down
	Csa2G194880		Csa3G135650		Csa3G099620		CmoCh02G003780		CmoCh04G019540		CmoCh04G021250			Csa4G665400	up					Csa3G585890	down				CmoCh08G010230	up		CmoCh03G003340	down		CmoCh17G005440	down
	Csa2G196890		Csa3G141780		Csa3G099630		CmoCh02G003790		CmoCh04G019650		CmoCh04G021260			Csa4G361280	up					Csa5G305760	down				CmoCh09G005340	up		CmoCh02G006200	down		CmoCh11G013360	down
	Csa2G196900		Csa3G141840		Csa3G099660		CmoCh02G003820		CmoCh04G020080		CmoCh04G021450			Csa2G011540	up					Csa4G064640	down				CmoCh13G004860	up		CmoCh06G009510	down		CmoCh04G003040	down
	Csa2G199900		Csa3G142920		Csa3G099710		CmoCh02G003830		CmoCh04G020270		CmoCh04G021700			Csa3G116670	up					Csa1G659590	down				CmoCh09G004920	up		CmoCh09G009490	down		CmoCh18G002680	down
	Csa2G200420		Csa3G142970		Csa3G099760		CmoCh02G003950		CmoCh04G020460		CmoCh04G021890			Csa5G604410	up					Csa6G513720	down				CmoCh14G019290	up		CmoCh11G014450	down		CmoCh04G001020	down
	Csa2G200440		Csa3G143500		Csa3G100800		CmoCh02G003960		CmoCh04G020570		CmoCh04G021920			Csa3G218160	up					Csa6G421680	down				CmoCh03G007870	up		CmoCh08G004020	down		CmoCh04G028250	down
	Csa2G213970		Csa3G143570		Csa3G110030		CmoCh02G004000		CmoCh04G020630		CmoCh04G022040			Csa3G823020	up					Csa3G172380	down				CmoCh03G000570	up		CmoCh14G021010	down		CmoCh07G000610	down
	Csa2G215500		Csa3G144180		Csa3G110680		CmoCh02G004010		CmoCh04G021570		CmoCh04G022120			Csa2G376830	up					Csa1G425900	down				CmoCh11G001240	up		CmoCh05G014170	down		CmoCh13G005030	down
	Csa2G215510		Csa3G145780		Csa3G112250		CmoCh02G004050		CmoCh04G021630		CmoCh04G022230			Csa5G532470	up					Csa5G021300	down				CmoCh05G014190	up		CmoCh14G009010	down		CmoCh12G000850	down
	Csa2G215520		Csa3G146680		Csa3G113370		CmoCh02G004090		CmoCh04G021920		CmoCh04G022270			Csa1G060760	up					Csa7G221340	down				CmoCh03G005080	up		CmoCh11G006080	down		CmoCh05G012100	down
	Csa2G222030		Csa3G149910		Csa3G114470		CmoCh02G004120		CmoCh04G021990		CmoCh04G022280			Csa7G047460	up					Csa5G608240	down				CmoCh02G014590	up		CmoCh17G006550	down		CmoCh04G021890	down
	Csa2G222050		Csa3G149950		Csa3G116640		CmoCh02G004160		CmoCh04G022380		CmoCh04G022500			Csa1G604080	up					Csa1G065410	down				CmoCh01G011820	up		CmoCh04G030240	down		CmoCh12G005200	down
	Csa2G223160		Csa3G149960		Csa3G116660		CmoCh02G004190		CmoCh04G022400		CmoCh04G022510			Csa3G126820	up					Csa7G368100	down				CmoCh04G000690	up		CmoCh08G008150	down		CmoCh02G013150	down
	Csa2G223750		Csa3G150050		Csa3G117420		CmoCh02G004230		CmoCh04G022530		CmoCh04G022520			Csa3G146390	up					Csa3G842650	down				CmoCh18G000720	up		CmoCh17G012770	down		CmoCh05G006850	down
	Csa2G225310		Csa3G150740		Csa3G118080		CmoCh02G004280		CmoCh04G022690		CmoCh04G022940			Csa4G622820	up					Csa3G839820	down				CmoCh17G000270	up		CmoCh10G007800	down		CmoCh20G005780	down
	Csa2G228370		Csa3G150840		Csa3G118730		CmoCh02G004300		CmoCh04G022780		CmoCh04G022950			Csa6G498940	up					Csa2G073010	down				CmoCh06G016640	up		CmoCh08G004610	down		CmoCh09G000950	down
	Csa2G228380		Csa3G151410		Csa3G119480		CmoCh02G004360		CmoCh04G023140		CmoCh04G023210			Csa5G492350	up					Csa5G160150	down				CmoCh11G016880	up		CmoCh20G004030	down		CmoCh05G010590	down
	Csa2G228420		Csa3G154270		Csa3G119580		CmoCh02G004500		CmoCh04G023600		CmoCh04G023300			Csa4G028440	up					Csa7G432630	down				CmoCh09G002680	up		CmoCh02G014900	down		CmoCh12G003450	down
	Csa2G231960		Csa3G154330		Csa3G119640		CmoCh02G004520		CmoCh04G023660		CmoCh04G023660			Csa5G576640	up					Csa5G635430	down				CmoCh17G007730	up		CmoCh09G010000	down		CmoCh01G012200	down
	Csa2G234600		Csa3G159450		Csa3G119707		CmoCh02G004550		CmoCh04G023820		CmoCh04G023750			Csa5G152240	up					Csa2G005990	down				CmoCh12G000600	up		CmoCh06G007200	down		CmoCh10G011520	down
	Csa2G235100		Csa3G164460		Csa3G119710		CmoCh02G004580		CmoCh04G024130		CmoCh04G024230			Csa1G597110	up					Csa2G236630	down				CmoCh05G006780	up		CmoCh13G007210	down		CmoCh10G008510	down
	Csa2G235600		Csa3G166220		Csa3G119760		CmoCh02G004710		CmoCh04G024170		CmoCh04G024440			Csa1G071940	up					Csa5G141080	down				CmoCh04G022450	up		CmoCh08G007200	down		CmoCh18G011540	down
	Csa2G236620		Csa3G166300		Csa3G119850		CmoCh02G004780		CmoCh04G024290		CmoCh04G024520			Csa6G516820	up					Csa3G307170	down				CmoCh08G009060	up		CmoCh02G015700	down		CmoCh15G006410	down
	Csa2G237130		Csa3G168920		Csa3G120500		CmoCh02G004910		CmoCh04G024440		CmoCh04G024530			Csa2G271390	up					Csa6G444970	down				CmoCh04G005310	up		CmoCh02G004640	down		CmoCh15G003020	down
	Csa2G238880		Csa3G169500		Csa3G121040		CmoCh02G005040		CmoCh04G024490		CmoCh04G024610			Csa1G639510	up					Csa6G190410	down				CmoCh08G011700	up		CmoCh13G006960	down		CmoCh16G003700	down
	Csa2G245410		Csa3G171140		Csa3G121060		CmoCh02G005070		CmoCh04G024630		CmoCh04G024730			Csa7G273640	up					Csa2G034620	down				CmoCh06G006370	up		CmoCh14G017610	down		CmoCh08G006970	down
	Csa2G247040		Csa3G171200		Csa3G121580		CmoCh02G005080		CmoCh04G024720		CmoCh04G024840			Csa7G039240	up					Csa3G435540	down				CmoCh17G006610	up		CmoCh03G000020	down		CmoCh09G003440	down
	Csa2G247600		Csa3G172920		Csa3G121720		CmoCh02G005160		CmoCh04G024840		CmoCh04G025230			Csa4G361820	up					Csa5G505170	down				CmoCh04G005780	up		CmoCh01G011880	down		CmoCh18G001370	down
	Csa2G248120		Csa3G175630		Csa3G124740		CmoCh02G005170		CmoCh04G024880		CmoCh04G025310			Csa3G791490	up					Csa5G165890	down				CmoCh06G010460	up		CmoCh12G006600	down		CmoCh12G010600	down
	Csa2G248135		Csa3G175700		Csa3G124910		CmoCh02G005200		CmoCh04G025030		CmoCh04G025560			Csa6G190380	up					Csa5G610480	down				CmoCh01G009170	up		CmoCh14G001260	down		CmoCh13G009920	down
	Csa2G249780		Csa3G176320		Csa3G125520		CmoCh02G005220		CmoCh04G025090		CmoCh04G025930			Csa1G524760	up					Csa1G024910	down				CmoCh18G007710	up		CmoCh07G002120	down		CmoCh10G001300	down
	Csa2G250940		Csa3G177920		Csa3G126990		CmoCh02G005230		CmoCh04G025230		CmoCh04G026170			Csa2G006090	up					CsaUNG014590	down				CmoCh15G000960	up		CmoCh01G012320	down		CmoCh04G030800	down
	Csa2G251510		Csa3G180340		Csa3G127060		CmoCh02G005240		CmoCh04G025430		CmoCh04G026290			Csa6G355440	up					Csa3G710765	down				CmoCh03G009560	up		CmoCh12G002030	down		CmoCh04G010570	down
	Csa2G251520		Csa3G180410		Csa3G127170		CmoCh02G005250		CmoCh04G025530		CmoCh04G026490			Csa6G404290	up					Csa6G133830	down				CmoCh02G001340	up		CmoCh08G007880	down		CmoCh02G001200	down
	Csa2G252020		Csa3G180440		Csa3G128930		CmoCh02G005280		CmoCh04G025560		CmoCh04G026570			Csa6G526250	up					Csa1G542510	down				CmoCh20G001020	up		CmoCh05G005940	down		CmoCh15G008090	down
	Csa2G257100		Csa3G181960		Csa3G129580		CmoCh02G005310		CmoCh04G025880		CmoCh04G026630			Csa1G533540	up					Csa3G874390	down				CmoCh08G002280	up		CmoCh14G008320	down		CmoCh04G015000	down
	Csa2G258630		Csa3G182060		Csa3G129710		CmoCh02G005320		CmoCh04G025930		CmoCh04G026680			Csa5G139660	up					Csa4G642340	down				CmoCh14G007210	up		CmoCh01G002200	down		CmoCh15G011190	down
	Csa2G258690		Csa3G182150		Csa3G132000		CmoCh02G005400		CmoCh04G026170		CmoCh04G026750			Csa3G827250	up					Csa4G642420	down				CmoCh07G001380	up		CmoCh07G013940	down		CmoCh04G001340	down
	Csa2G258750		Csa3G182780		Csa3G132520		CmoCh02G005510		CmoCh04G026200		CmoCh04G026800			Csa1G713680	up					Csa3G836480	down				CmoCh07G012050	up		CmoCh08G003540	down		CmoCh16G006780	down
	Csa2G258780		Csa3G182790		Csa3G133320		CmoCh02G005540		CmoCh04G026240		CmoCh04G026870			Csa5G118190	up					Csa6G510900	down				CmoCh20G001270	up		CmoCh14G018990	down		CmoCh15G007550	down
	Csa2G258810		Csa3G183360		Csa3G133370		CmoCh02G005550		CmoCh04G026570		CmoCh04G027030			Csa2G360770	up					Csa1G528610	down				CmoCh04G011090	up		CmoCh06G005910	down		CmoCh17G009640	down
	Csa2G258820		Csa3G183370		Csa3G133380		CmoCh02G005580		CmoCh04G026620		CmoCh04G027060			Csa6G492230	up					Csa2G238830	down				CmoCh01G017250	up		CmoCh11G003890	down		CmoCh14G017390	down
	Csa2G258830		Csa3G183960		Csa3G134540		CmoCh02G005610		CmoCh04G026660		CmoCh04G027080			Csa5G190520	up					Csa1G595810	down				CmoCh10G000860	up		CmoCh13G006590	down		CmoCh18G013170	down
	Csa2G263900		Csa3G184030		Csa3G134550		CmoCh02G005620		CmoCh04G026700		CmoCh04G027210			Csa4G166970	up					Csa3G827930	down				CmoCh04G004870	up		CmoCh19G004100	down		CmoCh14G016290	down
	Csa2G264000		Csa3G184580		Csa3G134650		CmoCh02G005640		CmoCh04G027030		CmoCh04G027340			Csa6G305300	up					Csa2G406130	down				CmoCh01G000730	up		CmoCh11G011110	down		CmoCh04G005030	down
	Csa2G264610		Csa3G185150		Csa3G134750		CmoCh02G005660		CmoCh04G027050		CmoCh04G027600			Csa3G855280	up					Csa6G504380	down				CmoCh15G006260	up		CmoCh03G004340	down		CmoCh08G005320	down
	Csa2G270770		Csa3G188330		Csa3G134760		CmoCh02G005670		CmoCh04G027210		CmoCh04G027620			Csa2G000350	up					Csa3G624020	down				CmoCh03G004410	up		CmoCh12G013390	down		CmoCh15G004690	down
	Csa2G270780		Csa3G188340		Csa3G134780		CmoCh02G005690		CmoCh04G027220		CmoCh04G027680			Csa7G336450	up					Csa3G638510	down				CmoCh01G001700	up		CmoCh01G004340	down		CmoCh06G000430	down
	Csa2G271390		Csa3G188350		Csa3G134840		CmoCh02G005700		CmoCh04G027320		CmoCh04G027790			Csa3G176250	up					Csa1G064700	down				CmoCh16G012580	up		CmoCh18G004170	down		CmoCh12G013000	down
	Csa2G277050		Csa3G194380		Csa3G134910		CmoCh02G005800		CmoCh04G027480		CmoCh04G027910			Csa7G322600	up					Csa2G009380	down				CmoCh09G000580	up		CmoCh14G017280	down		CmoCh10G001860	down
	Csa2G277610		Csa3G197950		Csa3G134950		CmoCh02G005810		CmoCh04G027590		CmoCh04G028080			Csa7G392410	up					Csa7G398090	down				CmoCh11G003050	up		CmoCh04G010670	down		CmoCh14G004770	down
	Csa2G277630		Csa3G199580		Csa3G135080		CmoCh02G005820		CmoCh04G027620		CmoCh04G028250			Csa5G517150	up					Csa4G294380	down				CmoCh16G005800	up		CmoCh11G017980	down		CmoCh14G017720	down
	Csa2G277660		Csa3G204780		Csa3G135720		CmoCh02G005900		CmoCh04G027870		CmoCh04G028280			Csa5G598610	up					Csa1G267240	down				CmoCh18G009190	up		CmoCh05G000800	down		CmoCh10G003290	down
	Csa2G279230		Csa3G218170		Csa3G135730		CmoCh02G005930		CmoCh04G027910		CmoCh04G028540			Csa4G303680	up					Csa7G428840	down				CmoCh06G003380	up		CmoCh16G007450	down		CmoCh15G009060	down
	Csa2G285300		Csa3G228350		Csa3G141780		CmoCh02G005940		CmoCh04G028090		CmoCh04G028760			Csa2G360740	up					Csa4G313890	down				CmoCh07G000890	up		CmoCh13G002840	down		CmoCh08G005050	down
	Csa2G285920		Csa3G229380		Csa3G141840		CmoCh02G006000		CmoCh04G028180		CmoCh04G028780			Csa6G008830	up					Csa4G000010	down				CmoCh03G004360	up		CmoCh02G010050	down		CmoCh02G012340	down
	Csa2G286490		Csa3G236050		Csa3G141880		CmoCh02G006020		CmoCh04G028280		CmoCh04G028870			Csa6G138120	up					Csa2G237740	down				CmoCh02G015430	up		CmoCh11G018750	down		CmoCh01G010980	down
	Csa2G287090		Csa3G238740		Csa3G141890		CmoCh02G006030		CmoCh04G028560		CmoCh04G028900			Csa1G435790	up					Csa4G615230	down				CmoCh10G004590	up		CmoCh09G008720	down		CmoCh20G006060	down
	Csa2G287170		Csa3G239260		Csa3G142970		CmoCh02G006040		CmoCh04G028800		CmoCh04G029050			Csa7G379080	up					Csa7G428150	down				CmoCh01G013160	up		CmoCh02G004660	down		CmoCh16G007220	down
	Csa2G292760		Csa3G250890		Csa3G143570		CmoCh02G006050		CmoCh04G028830		CmoCh04G029110			Csa2G023880	up					Csa5G197090	down				CmoCh16G005940	up		CmoCh13G009610	down		CmoCh04G012550	down
	Csa2G296070		Csa3G253500		Csa3G143580		CmoCh02G006060		CmoCh04G029050		CmoCh04G029210			Csa3G171180	up					Csa6G502750	down				CmoCh14G007240	up		CmoCh18G008850	down		CmoCh04G013410	down
	Csa2G296100		Csa3G258110		Csa3G146330		CmoCh02G006170		CmoCh04G029200		CmoCh04G029250			Csa6G502770	up					Csa2G381870	down				CmoCh14G016710	up		CmoCh06G014490	down		CmoCh20G010670	down
	Csa2G296110		Csa3G270280		Csa3G146490		CmoCh02G006230		CmoCh04G029470		CmoCh04G029270			Csa4G050160	up					Csa4G005530	down				CmoCh03G004660	up		CmoCh04G000530	down		CmoCh18G004590	down
	Csa2G296120		Csa3G278920		Csa3G146680		CmoCh02G006270		CmoCh04G029550		CmoCh04G029340			Csa7G071650	up					Csa6G451500	down				CmoCh11G008690	up		CmoCh04G005820	down		CmoCh06G013430	down
	Csa2G296130		Csa3G280950		Csa3G147730		CmoCh02G006280		CmoCh04G029570		CmoCh04G029380			Csa5G037656	up					Csa2G346580	down				CmoCh13G000750	up		CmoCh01G001800	down		CmoCh14G008250	down
	Csa2G297180		Csa3G284030		Csa3G149380		CmoCh02G006300		CmoCh04G029650		CmoCh04G029410			Csa7G262890	up					Csa5G270900	down				CmoCh01G000500	up		CmoCh01G002010	down		CmoCh07G002800	down
	Csa2G297190		Csa3G302120		Csa3G149910		CmoCh02G006310		CmoCh04G030090		CmoCh04G029570			Csa5G606310	up					Csa6G454350	down				CmoCh06G006600	up		CmoCh17G004090	down		CmoCh16G007360	down
	Csa2G300950		Csa3G303130		Csa3G149960		CmoCh02G006360		CmoCh04G030100		CmoCh04G030090			Csa5G057140	up					Csa1G046080	down				CmoCh08G012360	up		CmoCh04G013310	down		CmoCh06G009680	down
	Csa2G301450		Csa3G314740		Csa3G150070		CmoCh02G006430		CmoCh04G030150		CmoCh04G030160			Csa5G148830	up					Csa2G247580	down				CmoCh04G017870	up		CmoCh06G005040	down		CmoCh10G008180	down
	Csa2G302170		Csa3G316260		Csa3G150780		CmoCh02G006450		CmoCh04G030240		CmoCh04G030230			Csa4G295490	up					Csa5G623660	down				CmoCh04G023060	up		CmoCh02G006510	down		CmoCh04G010870	down
	Csa2G302180		Csa3G353960		Csa3G151400		CmoCh02G006520		CmoCh04G030340		CmoCh04G030260			Csa7G374610	up					Csa1G039020	down				CmoCh03G002280	up		CmoCh09G010460	down		CmoCh17G001750	down
	Csa2G307340		Csa3G355060		Csa3G159450		CmoCh02G006540		CmoCh04G030410		CmoCh04G030360			Csa2G080180	up					Csa5G606860	down				CmoCh08G000740	up		CmoCh13G003130	down		CmoCh20G008290	down
	Csa2G307850		Csa3G361150		Csa3G165620		CmoCh02G006610		CmoCh04G030560		CmoCh04G030410			Csa3G000170	up					Csa6G093100	down				CmoCh02G016870	up		CmoCh03G003870	down		CmoCh18G005240	down
	Csa2G308350		Csa3G402970		Csa3G171060		CmoCh02G006650		CmoCh04G030640		CmoCh04G030540			Csa1G002030	up					Csa5G649340	down				CmoCh01G002340	up		CmoCh04G025090	down		CmoCh11G013520	down
	Csa2G308355		Csa3G414060		Csa3G171770		CmoCh02G006660		CmoCh04G030850		CmoCh04G030640			Csa2G326500	up					Csa7G374540	down				CmoCh11G015310	up		CmoCh16G003100	down		CmoCh04G010930	down
	Csa2G308360		Csa3G434970		Csa3G172380		CmoCh02G006730		CmoCh04G031120		CmoCh04G030660			Csa2G072990	up					Csa3G009500	down				CmoCh14G016980	up		CmoCh18G006130	down		CmoCh15G001920	down
	Csa2G326470		Csa3G435010		Csa3G172980		CmoCh02G006740		CmoCh04G031210		CmoCh04G030680			Csa5G269890	up					Csa1G180760	down				CmoCh14G014780	up		CmoCh07G008070	down		CmoCh14G001130	down
	Csa2G326500		Csa3G446120		Csa3G175630		CmoCh02G006760		CmoCh04G031580		CmoCh04G030800			Csa4G007030	up					Csa6G517360	down				CmoCh08G002040	up		CmoCh04G014550	down		CmoCh18G004030	down
	Csa2G334530		Csa3G457660		Csa3G175700		CmoCh02G006770		CmoCh05G000100		CmoCh04G030850			Csa5G023870	up					Csa4G294910	down				CmoCh12G012380	up		CmoCh05G007350	down		CmoCh02G009470	down
	Csa2G334550		Csa3G483830		Csa3G175720		CmoCh02G006840		CmoCh05G000270		CmoCh04G030950			Csa4G016450	up					Csa4G642400	down				CmoCh06G006990	up		CmoCh15G011840	down		CmoCh01G012390	down
	Csa2G335550		Csa3G516530		Csa3G176320		CmoCh02G006940		CmoCh05G000640		CmoCh04G031120			Csa3G845500	up					Csa3G134750	down				CmoCh02G010570	up		CmoCh13G006650	down		CmoCh11G009670	down
	Csa2G336130		Csa3G535120		Csa3G176870		CmoCh02G006970		CmoCh05G000700		CmoCh04G031540			Csa3G171050	up					Csa4G006330	down				CmoCh06G007930	up		CmoCh16G009480	down		CmoCh15G003760	down
	Csa2G336150		Csa3G563290		Csa3G176880		CmoCh02G006990		CmoCh05G000710		CmoCh05G000020			Csa3G683670	up					Csa5G139010	down				CmoCh18G000860	up		CmoCh01G001130	down		CmoCh09G002670	down
	Csa2G338850		Csa3G565330		Csa3G179150		CmoCh02G007000		CmoCh05G000800		CmoCh05G000030			Csa7G368110	up					Csa6G423340	down				CmoCh06G013740	up		CmoCh12G000180	down		CmoCh13G008730	down
	Csa2G340400		Csa3G567330		Csa3G180220		CmoCh02G007010		CmoCh05G000810		CmoCh05G000280			Csa5G468430	up					Csa3G134760	down				CmoCh15G005730	up		CmoCh12G003100	down		CmoCh13G006760	down
	Csa2G345900		Csa3G588470		Csa3G180340		CmoCh02G007020		CmoCh05G001110		CmoCh05G000400			Csa5G126730	up					Csa2G367230	down				CmoCh01G007350	up		CmoCh02G000880	down		CmoCh04G010260	down
	Csa2G346000		Csa3G589590		Csa3G180410		CmoCh02G007110		CmoCh05G001130		CmoCh05G000520			Csa6G091310	up					Csa2G368920	down				CmoCh14G018720	up		CmoCh04G008510	down		CmoCh15G010160	down
	Csa2G346020		Csa3G592130		Csa3G180430		CmoCh02G007280		CmoCh05G001400		CmoCh05G000670			Csa2G222030	up					Csa3G002830	down				CmoCh04G029620	up		CmoCh19G004780	down		CmoCh09G002280	down
	Csa2G346600		Csa3G596240		Csa3G182040		CmoCh02G007290		CmoCh05G001650		CmoCh05G000700			Csa1G058100	up					Csa5G589350	down				CmoCh04G031180	up		CmoCh10G006390	down		CmoCh17G000350	down
	Csa2G347140		Csa3G599980		Csa3G182060		CmoCh02G007330		CmoCh05G001710		CmoCh05G000810			Csa2G172510	up					Csa6G040550	down				CmoCh10G005110	up		CmoCh16G012440	down		CmoCh13G003990	down
	Csa2G348170		Csa3G599990		Csa3G182150		CmoCh02G007360		CmoCh05G002620		CmoCh05G000890			Csa3G535100	up					Csa6G343690	down				CmoCh08G008760	up		CmoCh18G009120	down		CmoCh06G010510	down
	Csa2G348180		Csa3G600020		Csa3G183380		CmoCh02G007380		CmoCh05G003030		CmoCh05G001110			Csa3G036470	up					Csa5G148760	down				CmoCh18G009940	up		CmoCh12G013300	down		CmoCh16G002150	down
	Csa2G348220		Csa3G604110		Csa3G183950		CmoCh02G007400		CmoCh05G003120		CmoCh05G001130			Csa7G392380	up					Csa2G372690	down				CmoCh06G016950	up		CmoCh15G006020	down		CmoCh02G010070	down
	Csa2G348230		Csa3G604620		Csa3G183960		CmoCh02G007430		CmoCh05G003140		CmoCh05G001170			Csa6G490910	up										CmoCh04G008810	up		CmoCh02G012050	down		CmoCh13G005950	down
	Csa2G348860		Csa3G609270		Csa3G184030		CmoCh02G007440		CmoCh05G003240		CmoCh05G001250			Csa2G235600	up										CmoCh11G010960	up		CmoCh04G023820	down		CmoCh12G008430	down
	Csa2G348950		Csa3G610810		Csa3G185150		CmoCh02G007450		CmoCh05G003550		CmoCh05G001400			Csa3G009550	up										CmoCh06G003880	up		CmoCh02G010030	down		CmoCh09G001810	down
	Csa2G348980		Csa3G611350		Csa3G188330		CmoCh02G007540		CmoCh05G003580		CmoCh05G001760			Csa3G076580	up										CmoCh18G002080	up		CmoCh18G005710	down		CmoCh09G006250	down
	Csa2G349600		Csa3G611910		Csa3G188350		CmoCh02G007560		CmoCh05G003640		CmoCh05G001870			Csa1G489250	up										CmoCh03G003930	up		CmoCh12G006540	down		CmoCh06G005230	down
	Csa2G349650		Csa3G622450		Csa3G190380		CmoCh02G007590		CmoCh05G003680		CmoCh05G001970			Csa4G162850	up										CmoCh12G008560	up		CmoCh07G003240	down		CmoCh20G005140	down
	Csa2G349690		Csa3G624080		Csa3G194380		CmoCh02G007620		CmoCh05G003700		CmoCh05G002040			Csa3G214590	up										CmoCh04G024330	up		CmoCh11G018390	down		CmoCh02G006130	down
	Csa2G350210		Csa3G627710		Csa3G199580		CmoCh02G007640		CmoCh05G003780		CmoCh05G002050			Csa7G420780	up										CmoCh20G005050	up		CmoCh02G014680	down		CmoCh04G002110	down
	Csa2G350230		Csa3G632280		Csa3G200180		CmoCh02G007730		CmoCh05G003810		CmoCh05G002150			Csa3G094510	up										CmoCh17G006080	up		CmoCh10G010280	down		CmoCh07G007820	down
	Csa2G350300		Csa3G634360		Csa3G212480		CmoCh02G007750		CmoCh05G003840		CmoCh05G002220			Csa1G478060	up										CmoCh02G018490	up		CmoCh05G013850	down		CmoCh01G009210	down
	Csa2G350310		Csa3G636390		Csa3G217140		CmoCh02G007780		CmoCh05G003850		CmoCh05G002870			Csa6G423990	up										CmoCh05G013990	up		CmoCh07G012160	down		CmoCh14G021020	down
	Csa2G350350		Csa3G638530		Csa3G218170		CmoCh02G008000		CmoCh05G004070		CmoCh05G003030			Csa5G647510	up										CmoCh13G005100	up		CmoCh03G012090	down		CmoCh15G003840	down
	Csa2G351520		Csa3G638540		Csa3G221730		CmoCh02G008010		CmoCh05G004090		CmoCh05G003070			Csa6G080400	down										CmoCh13G000800	up		CmoCh16G001300	down		CmoCh06G001630	down
	Csa2G351550		Csa3G640570		Csa3G232960		CmoCh02G008030		CmoCh05G004630		CmoCh05G003120			Csa1G046090	down										CmoCh20G003950	up		CmoCh18G007670	down		CmoCh04G005010	down
	Csa2G351580		Csa3G645940		Csa3G238180		CmoCh02G008040		CmoCh05G005040		CmoCh05G003240			Csa7G064600	down										CmoCh04G024710	up		CmoCh11G001310	down		CmoCh03G008120	down
	Csa2G351600		Csa3G646620		Csa3G238740		CmoCh02G008100		CmoCh05G005090		CmoCh05G003280			Csa4G003080	down										CmoCh01G015940	up		CmoCh02G004250	down		CmoCh14G012650	down
	Csa2G351640		Csa3G652380		Csa3G239250		CmoCh02G008130		CmoCh05G005310		CmoCh05G003300			Csa2G308355	down										CmoCh19G003050	up		CmoCh04G021990	down		CmoCh09G009270	down
	Csa2G351650		Csa3G653410		Csa3G239260		CmoCh02G008190		CmoCh05G005380		CmoCh05G003580			Csa5G440080	down										CmoCh02G014260	up		CmoCh18G002220	down		CmoCh17G008330	down
	Csa2G351700		Csa3G656510		Csa3G250900		CmoCh02G008210		CmoCh05G005430		CmoCh05G003620			Csa1G047440	down										CmoCh07G000340	up		CmoCh14G011250	down		CmoCh11G004340	down
	Csa2G352370		Csa3G664560		Csa3G258180		CmoCh02G008220		CmoCh05G005790		CmoCh05G003680			Csa7G420150	down										CmoCh03G001140	up		CmoCh02G009460	down		CmoCh15G004370	down
	Csa2G352430		Csa3G665600		Csa3G270280		CmoCh02G008230		CmoCh05G005930		CmoCh05G003780			Csa6G495080	down										CmoCh04G029870	up		CmoCh20G006790	down		CmoCh11G017240	down
	Csa2G352960		Csa3G669600		Csa3G278920		CmoCh02G008290		CmoCh05G005940		CmoCh05G003820			Csa6G510250	down										CmoCh10G002860	up		CmoCh03G012790	down		CmoCh14G018670	down
	Csa2G353480		Csa3G669610		Csa3G280950		CmoCh02G008300		CmoCh05G005980		CmoCh05G003840			Csa3G799640	down										CmoCh01G016190	up		CmoCh04G024170	down		CmoCh11G000900	down
	Csa2G354000		Csa3G680120		Csa3G302110		CmoCh02G008390		CmoCh05G006110		CmoCh05G004160			Csa2G100590	down										CmoCh12G000610	up		CmoCh17G003500	down		CmoCh09G001890	down
	Csa2G354040		Csa3G681160		Csa3G302120		CmoCh02G008430		CmoCh05G006380		CmoCh05G004220			Csa1G700660	down										CmoCh01G017840	up		CmoCh08G003250	down		CmoCh02G008650	down
	Csa2G354770		Csa3G682170		Csa3G303130		CmoCh02G008480		CmoCh05G006480		CmoCh05G004310			Csa6G493910	down										CmoCh02G005310	up		CmoCh04G003500	down		CmoCh14G004480	down
	Csa2G354880		Csa3G687730		Csa3G307170		CmoCh02G008490		CmoCh05G006860		CmoCh05G004770			Csa7G373510	down										CmoCh02G003950	up		CmoCh18G010590	down		CmoCh04G002760	down
	Csa2G354930		Csa3G687750		Csa3G331330		CmoCh02G008510		CmoCh05G007200		CmoCh05G004780			Csa2G402060	down										CmoCh06G016810	up		CmoCh03G000050	down		CmoCh11G012420	down
	Csa2G354960		Csa3G689280		Csa3G345390		CmoCh02G008530		CmoCh05G007240		CmoCh05G004880			Csa2G048330	down										CmoCh04G008050	up		CmoCh16G008310	down		CmoCh17G001940	down
	Csa2G356070		Csa3G690290		Csa3G355060		CmoCh02G008660		CmoCh05G007250		CmoCh05G005040			Csa1G038890	down										CmoCh17G010180	up		CmoCh18G000620	down		CmoCh00G001560	down
	Csa2G356610		Csa3G696860		Csa3G359140		CmoCh02G008710		CmoCh05G007330		CmoCh05G005090			Csa1G423040	down										CmoCh17G006030	up		CmoCh18G007040	down		CmoCh18G010390	down
	Csa2G356620		Csa3G696870		Csa3G361150		CmoCh02G008720		CmoCh05G007340		CmoCh05G005140			Csa1G569470	down										CmoCh14G009920	up		CmoCh11G013210	down		CmoCh20G002200	down
	Csa2G357270		Csa3G698510		Csa3G434970		CmoCh02G008740		CmoCh05G007350		CmoCh05G005270			Csa1G481730	down										CmoCh04G012440	up		CmoCh02G002680	down		CmoCh20G007120	down
	Csa2G357320		Csa3G702570		Csa3G435010		CmoCh02G008790		CmoCh05G007380		CmoCh05G005670			Csa6G519690	down										CmoCh04G030170	up		CmoCh06G001700	down		CmoCh01G007210	down
	Csa2G358860		Csa3G708180		Csa3G435540		CmoCh02G008800		CmoCh05G007610		CmoCh05G005800			Csa2G079640	down										CmoCh09G004810	up		CmoCh03G000440	down		CmoCh04G022500	down
	Csa2G359980		Csa3G715370		Csa3G444590		CmoCh02G008930		CmoCh05G007720		CmoCh05G006450			Csa3G895840	down										CmoCh18G002490	up		CmoCh13G012070	down		CmoCh02G001020	down
	Csa2G360570		Csa3G717870		Csa3G446120		CmoCh02G008960		CmoCh05G007790		CmoCh05G006550			Csa1G570140	down										CmoCh17G009030	up		CmoCh10G006920	down		CmoCh03G012010	down
	Csa2G360600		Csa3G717880		Csa3G481240		CmoCh02G009010		CmoCh05G008010		CmoCh05G006850			Csa5G157220	down										CmoCh15G000220	up		CmoCh09G005460	down		CmoCh04G000970	down
	Csa2G360700		Csa3G728130		Csa3G510960		CmoCh02G009020		CmoCh05G008060		CmoCh05G006990			Csa6G519630	down										CmoCh02G007540	up		CmoCh06G012470	down		CmoCh04G010710	down
	Csa2G360710		Csa3G730160		Csa3G516530		CmoCh02G009040		CmoCh05G008160		CmoCh05G007020			Csa1G654850	down										CmoCh11G018040	up		CmoCh11G017920	down		CmoCh20G006580	down
	Csa2G360740		Csa3G730790		Csa3G523580		CmoCh02G009060		CmoCh05G008330		CmoCh05G007030			Csa2G012700	down										CmoCh11G008560	up		CmoCh02G008870	down		CmoCh02G009770	down
	Csa2G360750		Csa3G730890		Csa3G535090		CmoCh02G009100		CmoCh05G008420		CmoCh05G007290			Csa1G340430	down										CmoCh19G003990	up					CmoCh04G001420	down
	Csa2G360770		Csa3G730980		Csa3G535120		CmoCh02G009130		CmoCh05G008430		CmoCh05G007310			Csa1G586900	down										CmoCh19G004840	up					CmoCh08G001090	down
	Csa2G361370		Csa3G731030		Csa3G536150		CmoCh02G009180		CmoCh05G008560		CmoCh05G007560			Csa1G408710	down										CmoCh11G009910	up					CmoCh00G001260	down
	Csa2G361550		Csa3G731170		Csa3G543180		CmoCh02G009190		CmoCh05G009030		CmoCh05G007610			Csa3G842680	down										CmoCh20G000750	up					CmoCh11G001980	down
	Csa2G361750		Csa3G731200		Csa3G565330		CmoCh02G009230		CmoCh05G009440		CmoCh05G007870			Csa3G730760	down										CmoCh09G002210	up					CmoCh02G014530	down
	Csa2G361810		Csa3G731830		Csa3G567830		CmoCh02G009250		CmoCh05G009500		CmoCh05G007960			Csa5G173480	down										CmoCh20G006370	up					CmoCh09G007740	down
	Csa2G361860		Csa3G731840		Csa3G585890		CmoCh02G009310		CmoCh05G009850		CmoCh05G008070			Csa3G646640	down										CmoCh07G002640	up					CmoCh01G014480	down
	Csa2G362480		Csa3G732490		Csa3G588470		CmoCh02G009340		CmoCh05G010190		CmoCh05G008330			Csa4G154320	down										CmoCh09G007330	up					CmoCh09G001780	down
	Csa2G362500		Csa3G732590		Csa3G589590		CmoCh02G009350		CmoCh05G010480		CmoCh05G008400			Csa7G452040	down										CmoCh20G005200	up					CmoCh20G010400	down
	Csa2G363030		Csa3G732650		Csa3G592130		CmoCh02G009400		CmoCh05G010620		CmoCh05G008500			Csa3G386310	down										CmoCh11G017160	up					CmoCh05G009830	down
	Csa2G363540		Csa3G732680		Csa3G600020		CmoCh02G009500		CmoCh05G010630		CmoCh05G008620			Csa1G066490	down										CmoCh13G007620	up					CmoCh20G008670	down
	Csa2G363570		Csa3G733210		Csa3G611360		CmoCh02G009510		CmoCh05G011090		CmoCh05G008940			Csa7G063990	down										CmoCh02G001320	up					CmoCh04G006560	down
	Csa2G366700		Csa3G733360		Csa3G611900		CmoCh02G009520		CmoCh05G011260		CmoCh05G009210			Csa2G351600	down										CmoCh04G030820	up					CmoCh16G004060	down
	Csa2G367210		Csa3G733860		Csa3G611910		CmoCh02G009540		CmoCh05G011270		CmoCh05G009440			Csa2G007440	down										CmoCh16G005510	up					CmoCh13G006270	down
	Csa2G368260		Csa3G733920		Csa3G621430		CmoCh02G009560		CmoCh05G011670		CmoCh05G009720			Csa5G623630	down										CmoCh17G008020	up					CmoCh04G018880	down
	Csa2G368860		Csa3G733940		Csa3G622450		CmoCh02G009570		CmoCh05G012270		CmoCh05G009830			Csa3G733300	down										CmoCh10G004080	up					CmoCh11G003510	down
	Csa2G368890		Csa3G734170		Csa3G624020		CmoCh02G009590		CmoCh05G012320		CmoCh05G009950			Csa1G448920	down										CmoCh17G012440	up					CmoCh08G006220	down
	Csa2G368990		Csa3G734250		Csa3G627710		CmoCh02G009640		CmoCh05G012370		CmoCh05G010190			Csa2G375210	down										CmoCh03G012310	up					CmoCh11G002700	down
	Csa2G369020		Csa3G734270		Csa3G632280		CmoCh02G009670		CmoCh05G012670		CmoCh05G010590			Csa7G407800	down										CmoCh08G004130	up					CmoCh18G001890	down
	Csa2G369080		Csa3G734290		Csa3G636390		CmoCh02G009690		CmoCh05G012860		CmoCh05G010680			Csa6G486830	down										CmoCh19G011240	up					CmoCh19G008550	down
	Csa2G369230		Csa3G734860		Csa3G636980		CmoCh02G009730		CmoCh05G013050		CmoCh05G011260			Csa1G597780	down										CmoCh12G001710	up					CmoCh14G000890	down
	Csa2G369730		Csa3G734930		Csa3G638510		CmoCh02G009750		CmoCh05G013270		CmoCh05G011270			Csa1G587470	down										CmoCh01G020830	up					CmoCh17G008810	down
	Csa2G369740		Csa3G735000		Csa3G638530		CmoCh02G009860		CmoCh05G013340		CmoCh05G011450			Csa2G349690	down										CmoCh08G001450	up					CmoCh13G008250	down
	Csa2G369800		Csa3G736630		Csa3G642710		CmoCh02G009890		CmoCh05G013850		CmoCh05G011790			Csa4G639800	down										CmoCh07G014110	up					CmoCh18G013850	down
	Csa2G370360		Csa3G736740		Csa3G643770		CmoCh02G009970		CmoCh05G013950		CmoCh05G011870			Csa6G355390	down										CmoCh17G009970	up					CmoCh08G008520	down
	Csa2G370510		Csa3G740220		Csa3G651770		CmoCh02G009980		CmoCh05G013970		CmoCh05G012100			Csa5G606760	down										CmoCh11G017560	up					CmoCh07G013200	down
	Csa2G370520		Csa3G743980		Csa3G665600		CmoCh02G010110		CmoCh05G014020		CmoCh05G012270			Csa7G009210	down										CmoCh10G002970	up					CmoCh01G016460	down
	Csa2G370530		Csa3G748170		Csa3G669600		CmoCh02G010150		CmoCh05G014170		CmoCh05G012280			Csa3G133990	down										CmoCh04G030870	up					CmoCh01G007320	down
	Csa2G370550		Csa3G748260		Csa3G669610		CmoCh02G010200		CmoCh05G014250		CmoCh05G012390			Csa5G505750	down										CmoCh07G011090	up					CmoCh17G003690	down
	Csa2G370560		Csa3G750890		Csa3G689280		CmoCh02G010220		CmoCh06G000120		CmoCh05G012440			Csa2G347140	down										CmoCh07G002770	up					CmoCh07G013740	down
	Csa2G370570		Csa3G750930		Csa3G690290		CmoCh02G010240		CmoCh06G000170		CmoCh05G012450			Csa5G152840	down										CmoCh03G006470	up					CmoCh07G006620	down
	Csa2G371100		Csa3G751450		Csa3G690840		CmoCh02G010260		CmoCh06G000230		CmoCh05G012630			Csa3G126180	down										CmoCh09G004340	up					CmoCh02G014350	down
	Csa2G372150		Csa3G760500		Csa3G695850		CmoCh02G010300		CmoCh06G000750		CmoCh05G013060			Csa4G001720	down										CmoCh14G014660	up					CmoCh08G000240	down
	Csa2G372750		Csa3G764550		Csa3G696860		CmoCh02G010310		CmoCh06G000780		CmoCh05G013160			Csa3G642670	down										CmoCh20G004210	up					CmoCh03G001040	down
	Csa2G372810		Csa3G765070		Csa3G696870		CmoCh02G010330		CmoCh06G000820		CmoCh05G013360			Csa3G228370	down										CmoCh18G001790	up					CmoCh11G000610	down
	Csa2G373590		Csa3G769690		Csa3G698510		CmoCh02G010350		CmoCh06G001000		CmoCh05G013620			Csa1G025220	down										CmoCh19G008270	up					CmoCh03G011210	down
	Csa2G374640		Csa3G774730		Csa3G702070		CmoCh02G010360		CmoCh06G001160		CmoCh05G013660			Csa6G148350	down										CmoCh01G012880	up					CmoCh04G005530	down
	Csa2G374660		Csa3G775310		Csa3G702570		CmoCh02G010550		CmoCh06G001190		CmoCh06G000340			Csa1G423310	down										CmoCh07G003440	up					CmoCh04G009510	down
	Csa2G375210		Csa3G776930		Csa3G705670		CmoCh02G010570		CmoCh06G001350		CmoCh06G000350			Csa7G009060	down										CmoCh15G002950	up					CmoCh04G015440	down
	Csa2G375240		Csa3G776970		Csa3G708180		CmoCh02G010640		CmoCh06G001390		CmoCh06G000430			Csa1G071170	down										CmoCh12G012040	up					CmoCh04G024610	down
	Csa2G375770		Csa3G778210		Csa3G710200		CmoCh02G010720		CmoCh06G001560		CmoCh06G000770			Csa2G419960	down										CmoCh04G019570	up					CmoCh04G027680	down
	Csa2G376830		Csa3G778410		Csa3G710765		CmoCh02G010750		CmoCh06G001700		CmoCh06G000780			Csa3G912900	down										CmoCh10G008160	up					CmoCh06G001620	down
	Csa2G376850		Csa3G778430		Csa3G715370		CmoCh02G010770		CmoCh06G001810		CmoCh06G000790			Csa1G531690	down										CmoCh03G014830	up					CmoCh06G006580	down
	Csa2G377870		Csa3G779010		Csa3G717370		CmoCh02G010800		CmoCh06G001830		CmoCh06G001000			Csa5G021290	down										CmoCh11G002630	up					CmoCh09G001520	down
	Csa2G377950		Csa3G781590		Csa3G717870		CmoCh02G010810		CmoCh06G001840		CmoCh06G001030			Csa1G004070	down										CmoCh09G011860	up					CmoCh09G006210	down
	Csa2G377980		Csa3G782690		Csa3G717880		CmoCh02G010920		CmoCh06G002000		CmoCh06G001170			Csa6G120430	down										CmoCh04G006380	up					CmoCh09G010140	down
	Csa2G378010		Csa3G782800		Csa3G727990		CmoCh02G010940		CmoCh06G002350		CmoCh06G001220			Csa3G133120	down										CmoCh20G009000	up					CmoCh11G018300	down
	Csa2G378530		Csa3G782810		Csa3G728130		CmoCh02G010970		CmoCh06G002570		CmoCh06G001460			Csa4G053250	down										CmoCh04G026510	up					CmoCh11G018680	down
	Csa2G378540		Csa3G782840		Csa3G730190		CmoCh02G011050		CmoCh06G002620		CmoCh06G001620			Csa6G307380	down										CmoCh04G017960	up					CmoCh13G000500	down
	Csa2G378580		Csa3G784390		Csa3G730790		CmoCh02G011160		CmoCh06G002700		CmoCh06G001630			Csa6G518290	down										CmoCh17G003570	up					CmoCh14G016700	down
	Csa2G379140		Csa3G791520		Csa3G730890		CmoCh02G011200		CmoCh06G002750		CmoCh06G001660			Csa2G234600	down										CmoCh06G001370	up					CmoCh14G021510	down
	Csa2G379280		Csa3G807310		Csa3G730930		CmoCh02G011230		CmoCh06G002870		CmoCh06G001770			Csa2G034520	down										CmoCh02G009690	up					CmoCh16G000510	down
	Csa2G379990		Csa3G808360		Csa3G730990		CmoCh02G011240		CmoCh06G002880		CmoCh06G001940			Csa3G271410	down										CmoCh04G015580	up					CmoCh16G008980	down
	Csa2G381650		Csa3G808380		Csa3G731090		CmoCh02G011260		CmoCh06G002980		CmoCh06G002090			Csa6G128640	down										CmoCh17G006910	up					CmoCh18G005920	down
	Csa2G381760		Csa3G810480		Csa3G731120		CmoCh02G011340		CmoCh06G003110		CmoCh06G002100			Csa1G132760	down										CmoCh05G000820	up					CmoCh19G006120	down
	Csa2G381800		Csa3G812230		Csa3G731130		CmoCh02G011360		CmoCh06G003400		CmoCh06G002190			Csa5G259720	down										CmoCh01G019720	up					CmoCh19G009930	down
	Csa2G381810		Csa3G812740		Csa3G731730		CmoCh02G011370		CmoCh06G004010		CmoCh06G002330			Csa1G614650	down										CmoCh02G017280	up					CmoCh20G002440	down
	Csa2G381840		Csa3G812750		Csa3G731880		CmoCh02G011380		CmoCh06G004020		CmoCh06G002370			Csa1G305710	down										CmoCh18G007250	up					CmoCh05G005670	down
	Csa2G382440		Csa3G812760		Csa3G732490		CmoCh02G011450		CmoCh06G004560		CmoCh06G002660			Csa3G736890	down										CmoCh04G015740	up					CmoCh03G013090	down
	Csa2G382570		Csa3G812780		Csa3G732500		CmoCh02G011460		CmoCh06G004850		CmoCh06G002700			Csa2G004130	down										CmoCh08G012050	up					CmoCh19G007460	down
	Csa2G382670		Csa3G813800		Csa3G732630		CmoCh02G011510		CmoCh06G004990		CmoCh06G002720			Csa5G201320	down										CmoCh04G000360	up					CmoCh04G003680	down
	Csa2G382770		Csa3G813810		Csa3G732680		CmoCh02G011620		CmoCh06G005040		CmoCh06G002760			Csa2G361370	down										CmoCh04G026070	up					CmoCh03G009840	down
	Csa2G382820		Csa3G814360		Csa3G733290		CmoCh02G011660		CmoCh06G005160		CmoCh06G002770			Csa4G049070	down										CmoCh12G006290	up					CmoCh18G001670	down
	Csa2G385000		Csa3G816030		Csa3G733340		CmoCh02G011760		CmoCh06G005210		CmoCh06G002980			Csa6G128620	down										CmoCh17G013740	up					CmoCh10G009500	down
	Csa2G385070		Csa3G816070		Csa3G733360		CmoCh02G011790		CmoCh06G005300		CmoCh06G003080			Csa7G450510	down										CmoCh04G000700	up					CmoCh01G018690	down
	Csa2G395815		Csa3G821560		Csa3G733860		CmoCh02G011800		CmoCh06G005680		CmoCh06G003110			Csa7G051410	down										CmoCh18G007770	up					CmoCh05G005140	down
	Csa2G401260		Csa3G822320		Csa3G733920		CmoCh02G011810		CmoCh06G005800		CmoCh06G003390			Csa6G425760	down										CmoCh14G018750	up					CmoCh05G010680	down
	Csa2G401340		Csa3G822470		Csa3G733950		CmoCh02G011820		CmoCh06G005830		CmoCh06G003400			Csa1G015790	down										CmoCh05G004240	up					CmoCh06G007720	down
	Csa2G402040		Csa3G823070		Csa3G734040		CmoCh02G011860		CmoCh06G005910		CmoCh06G003660			Csa2G021620	down										CmoCh11G004740	up					CmoCh14G016420	down
	Csa2G402060		Csa3G824750		Csa3G734110		CmoCh02G011980		CmoCh06G006030		CmoCh06G003750			Csa3G099740	down										CmoCh13G007510	up					CmoCh14G009900	down
	Csa2G402090		Csa3G825140		Csa3G734170		CmoCh02G012000		CmoCh06G006060		CmoCh06G003760			Csa2G404900	down										CmoCh05G000840	up					CmoCh01G018250	down
	Csa2G403160		Csa3G828940		Csa3G734240		CmoCh02G012010		CmoCh06G006390		CmoCh06G003860			Csa4G001760	down										CmoCh06G013960	up					CmoCh18G011720	down
	Csa2G403700		Csa3G828950		Csa3G734250		CmoCh02G012020		CmoCh06G006780		CmoCh06G003900			Csa6G000110	down										CmoCh14G005970	up					CmoCh11G014560	down
	Csa2G404730		Csa3G829010		Csa3G734260		CmoCh02G012040		CmoCh06G006950		CmoCh06G003990			Csa1G109360	down										CmoCh10G000640	up					CmoCh16G009060	down
	Csa2G404880		Csa3G829090		Csa3G734290		CmoCh02G012110		CmoCh06G006980		CmoCh06G004170			Csa2G228420	down										CmoCh09G001150	up					CmoCh15G001510	down
	Csa2G404900		Csa3G835860		Csa3G734860		CmoCh02G012130		CmoCh06G007090		CmoCh06G004440			Csa1G045510	down										CmoCh10G006690	up					CmoCh09G001620	down
	Csa2G404960		Csa3G836520		Csa3G734890		CmoCh02G012140		CmoCh06G007160		CmoCh06G004610			Csa2G377870	down										CmoCh04G030790	up					CmoCh02G005830	down
	Csa2G406710		Csa3G837030		Csa3G734930		CmoCh02G012220		CmoCh06G007200		CmoCh06G004670			Csa6G338150	down										CmoCh11G014490	up					CmoCh10G000790	down
	Csa2G406800		Csa3G837550		Csa3G735000		CmoCh02G012320		CmoCh06G007240		CmoCh06G004920			Csa6G485110	down										CmoCh03G004280	up					CmoCh20G005930	down
	Csa2G408390		Csa3G837570		Csa3G736560		CmoCh02G012350		CmoCh06G007560		CmoCh06G004990			Csa3G149890	down										CmoCh14G021720	up					CmoCh18G002390	down
	Csa2G408400		Csa3G839790		Csa3G736630		CmoCh02G012370		CmoCh06G007570		CmoCh06G005160			Csa2G034510	down										CmoCh07G007670	up					CmoCh04G004710	down
	Csa2G408430		Csa3G839840		Csa3G736660		CmoCh02G012470		CmoCh06G007650		CmoCh06G005230			Csa3G735010	down										CmoCh05G001390	up					CmoCh12G009020	down
	Csa2G408950		Csa3G840370		Csa3G736810		CmoCh02G012480		CmoCh06G007890		CmoCh06G005300			Csa6G006860	down										CmoCh09G012450	up					CmoCh16G004800	down
	Csa2G415560		Csa3G840390		Csa3G736900		CmoCh02G012500		CmoCh06G007900		CmoCh06G005800			Csa1G024290	down										CmoCh01G012530	up					CmoCh02G013720	down
	Csa2G416070		Csa3G840450		Csa3G736970		CmoCh02G012510		CmoCh06G008210		CmoCh06G005930			Csa1G033020	down										CmoCh13G004740	up					CmoCh14G010760	down
	Csa2G416110		Csa3G843770		Csa3G738980		CmoCh02G012540		CmoCh06G008940		CmoCh06G006390			Csa3G313220	down										CmoCh06G002170	up					CmoCh18G010930	down
	Csa2G416150		Csa3G843790		Csa3G740220		CmoCh02G012560		CmoCh06G008990		CmoCh06G006580			Csa5G648640	down										CmoCh17G012360	up					CmoCh14G020150	down
	Csa2G416220		Csa3G843810		Csa3G740800		CmoCh02G012720		CmoCh06G009120		CmoCh06G006660			Csa5G579560	down										CmoCh17G006230	up					CmoCh20G009160	down
	Csa2G416250		Csa3G848170		Csa3G743400		CmoCh02G012830		CmoCh06G009150		CmoCh06G006930			Csa6G514300	down										CmoCh03G000640	up					CmoCh08G005600	down
	Csa2G417830		Csa3G848300		Csa3G743950		CmoCh02G012840		CmoCh06G009380		CmoCh06G006950			Csa7G330390	down										CmoCh06G000290	up					CmoCh03G007540	down
	Csa2G418950		Csa3G848310		Csa3G743980		CmoCh02G012880		CmoCh06G009490		CmoCh06G006980			Csa3G822360	down										CmoCh01G001660	up					CmoCh14G005360	down
	Csa2G419960		Csa3G848840		Csa3G747630		CmoCh02G012990		CmoCh06G009510		CmoCh06G007090			Csa3G386300	down										CmoCh18G003420	up					CmoCh13G001100	down
	Csa2G420470		Csa3G848870		Csa3G748220		CmoCh02G013000		CmoCh06G009620		CmoCh06G007290			Csa1G051590	down										CmoCh06G013500	up					CmoCh06G014980	down
	Csa2G423620		Csa3G850570		Csa3G748260		CmoCh02G013030		CmoCh06G009660		CmoCh06G007480			Csa1G659610	down										CmoCh02G002450	up
	Csa2G423700		Csa3G850590		Csa3G750930		CmoCh02G013050		CmoCh06G009870		CmoCh06G007720			Csa4G269790	down										CmoCh14G015450	up
	Csa2G427860		Csa3G850640		Csa3G760500		CmoCh02G013060		CmoCh06G009880		CmoCh06G007770			Csa1G423280	down										CmoCh20G011430	up
	Csa2G428380		Csa3G851860		Csa3G765070		CmoCh02G013170		CmoCh06G010170		CmoCh06G007850			Csa6G185830	down										CmoCh17G006300	up
	Csa2G431090		Csa3G851890		Csa3G769610		CmoCh02G013250		CmoCh06G010360		CmoCh06G007880			Csa7G339700	down										CmoCh04G008320	up
	Csa2G432780		Csa3G851930		Csa3G774730		CmoCh02G013260		CmoCh06G010450		CmoCh06G007890			Csa3G198490	down										CmoCh13G007220	up
	Csa2G433350		Csa3G852460		Csa3G776970		CmoCh02G013270		CmoCh06G010540		CmoCh06G007980			Csa3G002440	down										CmoCh13G004680	up
	Csa2G433910		Csa3G852590		Csa3G776990		CmoCh02G013350		CmoCh06G010560		CmoCh06G008020			Csa4G618460	down										CmoCh16G001390	up
	Csa2G433930		Csa3G852640		Csa3G777010		CmoCh02G013390		CmoCh06G010620		CmoCh06G008560			Csa7G433250	down										CmoCh02G008720	up
	Csa2G437130		Csa3G853160		Csa3G777560		CmoCh02G013430		CmoCh06G010640		CmoCh06G008580			Csa1G231530	down										CmoCh19G002740	up
	Csa2G439140		Csa3G855270		Csa3G777680		CmoCh02G013440		CmoCh06G010800		CmoCh06G008860			Csa6G405310	down										CmoCh09G005290	up
	Csa2G445270		Csa3G855300		Csa3G778280		CmoCh02G013450		CmoCh06G011090		CmoCh06G009130			Csa3G005590	down										CmoCh06G011740	up
	Csa3G000060		Csa3G855390		Csa3G778290		CmoCh02G013500		CmoCh06G011100		CmoCh06G009490			Csa7G351870	down										CmoCh01G017210	up
	Csa3G000170		Csa3G856000		Csa3G783840		CmoCh02G013530		CmoCh06G011180		CmoCh06G009570			Csa2G361860	down										CmoCh20G002320	up
	Csa3G002330		Csa3G859650		Csa3G784390		CmoCh02G013570		CmoCh06G011240		CmoCh06G009590			Csa2G248120	down										CmoCh13G011550	up
	Csa3G002440		Csa3G859670		Csa3G807310		CmoCh02G013660		CmoCh06G011340		CmoCh06G009660			Csa4G359270	down										CmoCh03G000330	up
	Csa3G002460		Csa3G859690		Csa3G808360		CmoCh02G013670		CmoCh06G011390		CmoCh06G009680			Csa3G837020	down										CmoCh10G002320	up
	Csa3G002610		Csa3G859700		Csa3G808380		CmoCh02G013680		CmoCh06G011640		CmoCh06G009690			Csa2G032750	down										CmoCh04G011490	up
	Csa3G002740		Csa3G860260		Csa3G810520		CmoCh02G013750		CmoCh06G011760		CmoCh06G010040			Csa5G623570	down										CmoCh06G000580	up
	Csa3G002780		Csa3G865390		Csa3G810530		CmoCh02G013800		CmoCh06G012100		CmoCh06G010170			Csa6G127270	down										CmoCh05G009590	up
	Csa3G002810		Csa3G865400		Csa3G812750		CmoCh02G013830		CmoCh06G012240		CmoCh06G010180			Csa3G239280	down										CmoCh09G000500	up
	Csa3G002820		Csa3G866460		Csa3G813300		CmoCh02G013840		CmoCh06G012400		CmoCh06G010360			Csa2G034650	down										CmoCh05G003900	up
	Csa3G002840		Csa3G866500		Csa3G813800		CmoCh02G013860		CmoCh06G012450		CmoCh06G010450			Csa3G002460	down										CmoCh12G004370	up
	Csa3G002850		Csa3G866510		Csa3G814360		CmoCh02G013940		CmoCh06G012470		CmoCh06G010480			Csa3G826700	down										CmoCh01G002470	up
	Csa3G002920		Csa3G872080		Csa3G816000		CmoCh02G013980		CmoCh06G012480		CmoCh06G010510			Csa7G448850	down										CmoCh04G015210	up
	Csa3G002970		Csa3G872090		Csa3G817740		CmoCh02G014100		CmoCh06G012610		CmoCh06G010560			Csa3G384790	down										CmoCh09G007110	up
	Csa3G004500		Csa3G874350		Csa3G820500		CmoCh02G014160		CmoCh06G012740		CmoCh06G010640			Csa1G087430	down										CmoCh15G005480	up
	Csa3G005590		Csa3G877650		Csa3G821040		CmoCh02G014200		CmoCh06G012820		CmoCh06G010760			Csa7G239030	down										CmoCh16G005810	up
	Csa3G006620		Csa3G878740		Csa3G822160		CmoCh02G014230		CmoCh06G013200		CmoCh06G011090			Csa3G073280	down										CmoCh02G017320	up
	Csa3G006650		Csa3G878930		Csa3G822320		CmoCh02G014260		CmoCh06G013420		CmoCh06G011100			Csa3G703170	down										CmoCh02G009340	up
	Csa3G006670		Csa3G880550		Csa3G822450		CmoCh02G014300		CmoCh06G013630		CmoCh06G011140			Csa6G511750	down										CmoCh18G007870	up
	Csa3G006780		Csa3G881610		Csa3G823040		CmoCh02G014370		CmoCh06G013840		CmoCh06G011440			Csa2G408390	down										CmoCh09G003280	up
	Csa3G009450		Csa3G881660		Csa3G823070		CmoCh02G014380		CmoCh06G014300		CmoCh06G011540			Csa6G127460	down										CmoCh20G002230	up
	Csa3G009550		Csa3G888520		Csa3G824920		CmoCh02G014390		CmoCh06G014330		CmoCh06G011640			Csa1G524740	down										CmoCh10G007420	up
	Csa3G011760		Csa3G889150		Csa3G825080		CmoCh02G014400		CmoCh06G014360		CmoCh06G011760			Csa3G822510	down										CmoCh14G008810	up
	Csa3G011830		Csa3G889170		Csa3G826680		CmoCh02G014470		CmoCh06G014450		CmoCh06G012050			Csa4G644680	down										CmoCh06G015100	up
	Csa3G014360		Csa3G889670		Csa3G827220		CmoCh02G014510		CmoCh06G014490		CmoCh06G012080			Csa5G636470	down										CmoCh08G003220	up
	Csa3G015890		Csa3G889750		Csa3G827930		CmoCh02G014590		CmoCh06G014520		CmoCh06G012230			Csa7G428130	down										CmoCh20G009820	up
	Csa3G016950		Csa3G889840		Csa3G829240		CmoCh02G014640		CmoCh06G014660		CmoCh06G012490			Csa1G181330	down										CmoCh06G003470	up
	Csa3G017000		Csa3G890060		Csa3G835800		CmoCh02G014650		CmoCh06G014960		CmoCh06G012740			Csa5G100000	down										CmoCh05G014120	up
	Csa3G017120		Csa3G891640		Csa3G835860		CmoCh02G014660		CmoCh06G015080		CmoCh06G013390			Csa7G047970	down										CmoCh08G010950	up
	Csa3G017220		Csa3G892210		Csa3G836480		CmoCh02G014720		CmoCh06G015090		CmoCh06G013430			Csa1G574920	down										CmoCh02G010350	up
	Csa3G017230		Csa3G893390		Csa3G836520		CmoCh02G014740		CmoCh06G015420		CmoCh06G013730			Csa6G446560	down										CmoCh15G002580	up
	Csa3G018820		Csa3G895060		Csa3G837040		CmoCh02G014790		CmoCh06G015430		CmoCh06G013880			Csa5G148650	down										CmoCh01G019220	up
	Csa3G019340		Csa3G895090		Csa3G837550		CmoCh02G014840		CmoCh06G015670		CmoCh06G013890			Csa1G633380	down										CmoCh04G026280	up
	Csa3G019370		Csa3G895630		Csa3G839790		CmoCh02G014890		CmoCh06G015690		CmoCh06G014000			Csa7G239620	down										CmoCh07G004010	up
	Csa3G020020		Csa3G901080		Csa3G839820		CmoCh02G014950		CmoCh06G015800		CmoCh06G014180			Csa5G196560	down										CmoCh14G014650	up
	Csa3G020070		Csa3G902360		Csa3G840450		CmoCh02G014960		CmoCh06G015850		CmoCh06G014310			Csa7G318960	down										CmoCh11G004640	up
	Csa3G020080		Csa3G902920		Csa3G841480		CmoCh02G014970		CmoCh06G015870		CmoCh06G014360			Csa5G167020	down										CmoCh10G005940	up
	Csa3G020090		Csa3G903470		Csa3G842010		CmoCh02G015020		CmoCh06G016260		CmoCh06G014460			Csa6G056540	down										CmoCh02G014840	up
	Csa3G021130		Csa3G903490		Csa3G842650		CmoCh02G015030		CmoCh06G016650		CmoCh06G014520			Csa6G449850	down										CmoCh15G001840	up
	Csa3G026150		Csa3G903520		Csa3G843770		CmoCh02G015070		CmoCh06G016710		CmoCh06G014620			Csa2G167190	down										CmoCh04G009430	up
	Csa3G033230		Csa3G912920		Csa3G844860		CmoCh02G015080		CmoCh06G016750		CmoCh06G014660			Csa5G517760	down										CmoCh01G018490	up
	Csa3G033740		Csa3G912950		Csa3G844880		CmoCh02G015090		CmoCh06G017350		CmoCh06G014710			Csa6G483310	down										CmoCh14G002270	up
	Csa3G033780		Csa4G000030		Csa3G846010		CmoCh02G015120		CmoCh06G017450		CmoCh06G014740			Csa1G070580	down										CmoCh18G008160	up
	Csa3G033800		Csa4G000570		Csa3G848170		CmoCh02G015130		CmoCh07G000020		CmoCh06G014960			Csa3G824170	down										CmoCh02G002000	up
	Csa3G036470		Csa4G000600		Csa3G848300		CmoCh02G015170		CmoCh07G000100		CmoCh06G014980			Csa6G509050	down										CmoCh15G012840	up
	Csa3G036540		Csa4G000870		Csa3G848870		CmoCh02G015430		CmoCh07G000280		CmoCh06G015090			Csa6G182140	down										CmoCh18G009380	up
	Csa3G038080		Csa4G000930		Csa3G850570		CmoCh02G015580		CmoCh07G000330		CmoCh06G015390			Csa4G120790	down										CmoCh16G012360	up
	Csa3G038140		Csa4G000950		Csa3G850590		CmoCh02G015630		CmoCh07G000430		CmoCh06G015430			Csa6G109710	down										CmoCh01G002040	up
	Csa3G038190		Csa4G001000		Csa3G850610		CmoCh02G015670		CmoCh07G000650		CmoCh06G015510			Csa7G006250	down										CmoCh02G001160	up
	Csa3G044510		Csa4G001530		Csa3G850630		CmoCh02G015760		CmoCh07G000720		CmoCh06G015650			Csa2G030010	down										CmoCh04G011850	up
	Csa3G044520		Csa4G001580		Csa3G851700		CmoCh02G015790		CmoCh07G000800		CmoCh06G015930			Csa7G407550	down										CmoCh10G006650	up
	Csa3G048430		Csa4G001800		Csa3G851910		CmoCh02G015900		CmoCh07G000910		CmoCh06G015970			Csa1G604975	down										CmoCh01G006230	up
	Csa3G061020		Csa4G001960		Csa3G851930		CmoCh02G015930		CmoCh07G000950		CmoCh06G016000			Csa6G153460	down										CmoCh08G003430	up
	Csa3G061520		Csa4G002000		Csa3G852460		CmoCh02G015950		CmoCh07G001490		CmoCh06G016190			Csa6G483510	down										CmoCh01G002280	up
	Csa3G062600		Csa4G002500		Csa3G852470		CmoCh02G015960		CmoCh07G001550		CmoCh06G016240			Csa3G126170	down										CmoCh03G004760	up
	Csa3G063640		Csa4G003620		Csa3G852600		CmoCh02G016010		CmoCh07G001630		CmoCh06G016260			Csa3G384800	down										CmoCh07G012940	up
	Csa3G067770		Csa4G004280		Csa3G852620		CmoCh02G016080		CmoCh07G001960		CmoCh06G016650			Csa3G736610	down										CmoCh04G019600	up
	Csa3G073280		Csa4G004970		Csa3G852630		CmoCh02G016110		CmoCh07G001970		CmoCh06G016750			Csa6G078580	down										CmoCh04G028300	up
	Csa3G073840		Csa4G006050		Csa3G853170		CmoCh02G016140		CmoCh07G002020		CmoCh06G016990			Csa1G031740	down										CmoCh06G007490	up
	Csa3G073900		Csa4G006140		Csa3G854760		CmoCh02G016180		CmoCh07G002120		CmoCh06G017000			Csa3G744990	down										CmoCh08G001260	up
	Csa3G074990		Csa4G006230		Csa3G855390		CmoCh02G016220		CmoCh07G002180		CmoCh06G017240			Csa6G518080	down										CmoCh16G007690	up
	Csa3G075990		Csa4G006300		Csa3G855930		CmoCh02G016250		CmoCh07G002190		CmoCh06G017350			Csa4G054290	down										CmoCh14G002210	up
	Csa3G076010		Csa4G006440		Csa3G858120		CmoCh02G016260		CmoCh07G002420		CmoCh06G017450			Csa7G290560	down										CmoCh16G007090	up
	Csa3G076020		Csa4G006450		Csa3G859620		CmoCh02G016370		CmoCh07G002700		CmoCh07G000430			Csa1G170000	down										CmoCh08G010440	up
	Csa3G076580		Csa4G007100		Csa3G859650		CmoCh02G016390		CmoCh07G002780		CmoCh07G000560			Csa2G297190	down										CmoCh12G011090	up
	Csa3G077660		Csa4G007610		Csa3G859670		CmoCh02G016410		CmoCh07G002850		CmoCh07G000610			Csa6G490110	down										CmoCh11G010400	up
	Csa3G078800		Csa4G007700		Csa3G859690		CmoCh02G016420		CmoCh07G003010		CmoCh07G000620			Csa3G790960	down										CmoCh15G012890	up
	Csa3G088930		Csa4G008220		Csa3G865390		CmoCh02G016450		CmoCh07G003060		CmoCh07G000690			Csa2G351640	down										CmoCh05G007840	up
	Csa3G088940		Csa4G011060		Csa3G865400		CmoCh02G016460		CmoCh07G003240		CmoCh07G000760			Csa6G407120	down										CmoCh07G003430	up
	Csa3G094500		Csa4G011730		Csa3G866460		CmoCh02G016470		CmoCh07G003260		CmoCh07G000800			Csa5G440120	down										CmoCh15G010180	up
	Csa3G094510		Csa4G011750		Csa3G866500		CmoCh02G016490		CmoCh07G003280		CmoCh07G001070			Csa7G071640	down										CmoCh09G010680	up
	Csa3G098550		Csa4G011770		Csa3G866510		CmoCh02G016530		CmoCh07G003520		CmoCh07G001200			Csa6G517000	down										CmoCh09G012080	up
	Csa3G098560		Csa4G011840		Csa3G872110		CmoCh02G016540		CmoCh07G003750		CmoCh07G001330			Csa1G294100	down										CmoCh19G000560	up
	Csa3G099570		Csa4G012420		Csa3G873260		CmoCh02G016580		CmoCh07G004050		CmoCh07G001460			Csa5G468980	down										CmoCh11G001960	up
	Csa3G099580		Csa4G012490		Csa3G873270		CmoCh02G016710		CmoCh07G004480		CmoCh07G001490			Csa6G355380	down										CmoCh06G011400	up
	Csa3G099630		Csa4G012510		Csa3G873800		CmoCh02G016730		CmoCh07G004500		CmoCh07G001550			Csa2G418950	down										CmoCh04G023810	up
	Csa3G099660		Csa4G017070		Csa3G874390		CmoCh02G016780		CmoCh07G004530		CmoCh07G001780			Csa6G134350	down										CmoCh02G016530	up
	Csa3G099670		Csa4G028420		Csa3G877650		CmoCh02G016830		CmoCh07G004700		CmoCh07G001850			Csa3G633290	down										CmoCh05G013610	up
	Csa3G099710		Csa4G036610		Csa3G878930		CmoCh02G016870		CmoCh07G004750		CmoCh07G002050			Csa1G070590	down										CmoCh12G006800	up
	Csa3G099740		Csa4G043850		Csa3G880550		CmoCh02G016900		CmoCh07G004940		CmoCh07G002150			Csa3G743410	down										CmoCh01G008230	up
	Csa3G099760		Csa4G043870		Csa3G881640		CmoCh02G016910		CmoCh07G005060		CmoCh07G002280			Csa1G021960	down										CmoCh08G001060	up
	Csa3G104920		Csa4G044480		Csa3G881860		CmoCh02G016960		CmoCh07G005120		CmoCh07G002420			Csa6G510990	down										CmoCh11G014410	up
	Csa3G106000		Csa4G045010		Csa3G881920		CmoCh02G016990		CmoCh07G005180		CmoCh07G002680			Csa5G640510	down										CmoCh17G006440	up
	Csa3G111220		Csa4G046770		Csa3G882930		CmoCh02G017000		CmoCh07G005290		CmoCh07G002690			Csa3G177970	down										CmoCh04G007200	up
	Csa3G111240		Csa4G046790		Csa3G889150		CmoCh02G017030		CmoCh07G005390		CmoCh07G002800			Csa3G535110	down										CmoCh05G011380	up
	Csa3G113300		Csa4G046800		Csa3G889170		CmoCh02G017050		CmoCh07G005520		CmoCh07G002880			Csa2G382770	down										CmoCh17G004270	up
	Csa3G113360		Csa4G046820		Csa3G889710		CmoCh02G017080		CmoCh07G005550		CmoCh07G003110			Csa1G658520	down										CmoCh15G001320	up
	Csa3G113400		Csa4G047370		Csa3G889750		CmoCh02G017130		CmoCh07G005610		CmoCh07G003260			Csa1G196250	down										CmoCh13G009480	up
	Csa3G114470		Csa4G049060		Csa3G889880		CmoCh02G017140		CmoCh07G005970		CmoCh07G003280			Csa6G511020	down										CmoCh06G011360	up
	Csa3G116640		Csa4G050170		Csa3G889930		CmoCh02G017160		CmoCh07G006260		CmoCh07G003340			Csa7G375840	down										CmoCh11G013680	up
	Csa3G116670		Csa4G050190		Csa3G890010		CmoCh02G017190		CmoCh07G006630		CmoCh07G003380			Csa1G033280	down										CmoCh15G006580	up
	Csa3G117420		Csa4G050280		Csa3G890020		CmoCh02G017260		CmoCh07G006820		CmoCh07G003520			Csa3G731000	down										CmoCh07G012170	up
	Csa3G118040		Csa4G051430		Csa3G891640		CmoCh02G017280		CmoCh07G007010		CmoCh07G003640			Csa1G303700	down										CmoCh02G001980	up
	Csa3G118080		Csa4G051530		Csa3G892210		CmoCh02G017320		CmoCh07G007030		CmoCh07G003730			Csa5G524830	down										CmoCh03G013630	up
	Csa3G118730		Csa4G051570		Csa3G893290		CmoCh02G017330		CmoCh07G007100		CmoCh07G003890			Csa3G603030	down										CmoCh18G000850	up
	Csa3G119450		Csa4G052590		Csa3G894530		CmoCh02G017380		CmoCh07G007110		CmoCh07G004060			Csa1G025210	down										CmoCh05G014270	up
	Csa3G119480		Csa4G055350		Csa3G895060		CmoCh02G017400		CmoCh07G007180		CmoCh07G004180			Csa2G334530	down										CmoCh02G014400	up
	Csa3G119560		Csa4G055450		Csa3G895090		CmoCh02G017420		CmoCh07G007330		CmoCh07G004300			Csa6G489880	down										CmoCh05G001120	up
	Csa3G119590		Csa4G056520		Csa3G895740		CmoCh02G017440		CmoCh07G007370		CmoCh07G004430			Csa5G011720	down										CmoCh10G008040	up
	Csa3G119650		Csa4G056640		Csa3G895770		CmoCh02G017490		CmoCh07G007530		CmoCh07G004480			Csa3G127010	down										CmoCh18G008080	up
	Csa3G119690		Csa4G056670		Csa3G901030		CmoCh02G017520		CmoCh07G007590		CmoCh07G004500			Csa3G838720	down										CmoCh04G016480	up
	Csa3G119705		Csa4G056740		Csa3G901080		CmoCh02G017570		CmoCh07G007990		CmoCh07G004530			Csa4G056710	down										CmoCh18G006660	up
	Csa3G119840		Csa4G056750		Csa3G902320		CmoCh02G017590		CmoCh07G008070		CmoCh07G004700			Csa3G106000	down										CmoCh02G011370	up
	Csa3G119850		Csa4G063440		Csa3G902330		CmoCh02G017650		CmoCh07G008180		CmoCh07G004920			Csa1G008450	down										CmoCh14G014300	up
	Csa3G120460		Csa4G063980		Csa3G902920		CmoCh02G017830		CmoCh07G008260		CmoCh07G005060			Csa3G260210	down										CmoCh06G002960	up
	Csa3G120500		Csa4G064020		Csa3G903470		CmoCh02G017840		CmoCh07G008310		CmoCh07G005070			Csa2G345900	down										CmoCh14G017670	up
	Csa3G121640		Csa4G064090		Csa3G903490		CmoCh02G017880		CmoCh07G008370		CmoCh07G005140			Csa2G215510	down										CmoCh06G006450	up
	Csa3G122330		Csa4G082310		Csa3G903510		CmoCh02G017890		CmoCh07G008390		CmoCh07G005220			Csa7G375740	down										CmoCh07G006730	up
	Csa3G124970		Csa4G082320		Csa3G903550		CmoCh02G017990		CmoCh07G008460		CmoCh07G005580			Csa6G434340	down										CmoCh07G008290	up
	Csa3G124980		Csa4G082450		Csa3G904120		CmoCh02G018000		CmoCh07G008470		CmoCh07G006120			Csa4G644630	down										CmoCh02G016780	up
	Csa3G125520		Csa4G083590		Csa3G910680		CmoCh02G018010		CmoCh07G008600		CmoCh07G006160			Csa1G043110	down										CmoCh10G009170	up
	Csa3G126170		Csa4G083600		Csa3G914030		CmoCh02G018080		CmoCh07G008910		CmoCh07G006170			Csa6G483470	down										CmoCh09G012740	up
	Csa3G126180		Csa4G089790		Csa4G000010		CmoCh02G018210		CmoCh07G009220		CmoCh07G006280			Csa3G817750	down										CmoCh15G007870	up
	Csa3G126220		Csa4G091870		Csa4G000550		CmoCh02G018230		CmoCh07G009250		CmoCh07G006420			Csa5G158540	down										CmoCh16G001090	up
	Csa3G126240		Csa4G092990		Csa4G000580		CmoCh02G018280		CmoCh07G009580		CmoCh07G006430			Csa2G296120	down										CmoCh20G004500	up
	Csa3G126820		Csa4G094530		Csa4G000670		CmoCh02G018290		CmoCh07G009740		CmoCh07G006620			Csa7G372300	down										CmoCh08G000260	up
	Csa3G126860		Csa4G099770		Csa4G000740		CmoCh02G018300		CmoCh07G009810		CmoCh07G006630			Csa6G095880	down										CmoCh16G004860	up
	Csa3G127010		Csa4G107450		Csa4G001000		CmoCh02G018310		CmoCh07G010300		CmoCh07G007030			Csa1G699620	down										CmoCh10G003810	up
	Csa3G127200		Csa4G112650		Csa4G001530		CmoCh02G018320		CmoCh07G010320		CmoCh07G007090			Csa3G776950	down										CmoCh04G025760	up
	Csa3G128890		Csa4G126470		Csa4G001580		CmoCh02G018330		CmoCh07G010390		CmoCh07G007100			Csa4G638410	down										CmoCh17G011030	up
	Csa3G128930		Csa4G129040		Csa4G001890		CmoCh02G018350		CmoCh07G010420		CmoCh07G007120			Csa3G020020	down										CmoCh02G008490	up
	Csa3G129580		Csa4G153810		Csa4G001970		CmoCh02G018430		CmoCh07G010450		CmoCh07G007140			Csa3G149310	down										CmoCh16G001410	up
	Csa3G129710		Csa4G165880		Csa4G002500		CmoCh02G018440		CmoCh07G010460		CmoCh07G007170			Csa6G153490	down										CmoCh01G015000	up
	Csa3G130330		Csa4G165900		Csa4G003680		CmoCh02G018460		CmoCh07G010720		CmoCh07G007820			Csa1G665910	down										CmoCh15G010250	up
	Csa3G130900		Csa4G165920		Csa4G004780		CmoCh02G018490		CmoCh07G010930		CmoCh07G007990			Csa3G829180	down										CmoCh08G004150	up
	Csa3G132000		Csa4G179120		Csa4G005010		CmoCh02G018530		CmoCh07G011050		CmoCh07G008060			Csa1G045900	down										CmoCh14G010260	up
	Csa3G132020		Csa4G179700		Csa4G005530		CmoCh02G018540		CmoCh07G011070		CmoCh07G008210			Csa4G303110	down										CmoCh01G000290	up
	Csa3G133120		Csa4G182270		Csa4G006140		CmoCh02G018570		CmoCh07G011180		CmoCh07G008260			Csa7G318950	down										CmoCh14G015020	up
	Csa3G133280		Csa4G187860		Csa4G006220		CmoCh03G000110		CmoCh07G011760		CmoCh07G008340			Csa3G019340	down										CmoCh13G007390	up
	Csa3G133320		Csa4G188795		Csa4G006330		CmoCh03G000140		CmoCh07G011920		CmoCh07G008470			Csa6G487690	down										CmoCh12G006350	up
	Csa3G133380		Csa4G188990		Csa4G007070		CmoCh03G000160		CmoCh07G012140		CmoCh07G008610			Csa3G748230	down										CmoCh16G008070	up
	Csa3G133900		Csa4G192200		Csa4G007100		CmoCh03G000190		CmoCh07G012160		CmoCh07G008810			Csa5G604150	down										CmoCh17G006800	up
	Csa3G133990		Csa4G218340		Csa4G007610		CmoCh03G000330		CmoCh07G012320		CmoCh07G008990			Csa4G652760	down										CmoCh10G009650	up
	Csa3G134550		Csa4G267460		Csa4G008760		CmoCh03G000340		CmoCh07G013030		CmoCh07G009180			Csa7G041910	down										CmoCh09G004900	up
	Csa3G134570		Csa4G268040		Csa4G008770		CmoCh03G000550		CmoCh07G013100		CmoCh07G009300			Csa6G301070	down										CmoCh08G004890	up
	Csa3G134710		Csa4G268090		Csa4G008780		CmoCh03G000560		CmoCh07G013240		CmoCh07G009590			Csa3G180260	down										CmoCh17G006830	up
	Csa3G134780		Csa4G269780		Csa4G010980		CmoCh03G000570		CmoCh07G013370		CmoCh07G009620			Csa7G394680	down										CmoCh11G000230	up
	Csa3G134820		Csa4G280430		Csa4G010990		CmoCh03G000590		CmoCh07G013390		CmoCh07G009760			Csa6G011040	down										CmoCh01G013820	up
	Csa3G134840		Csa4G280560		Csa4G011680		CmoCh03G000610		CmoCh07G013400		CmoCh07G010180			Csa3G731740	down										CmoCh10G001660	up
	Csa3G135070		Csa4G280630		Csa4G011740		CmoCh03G000620		CmoCh07G013480		CmoCh07G010240			Csa7G239610	down										CmoCh11G001520	up
	Csa3G135080		Csa4G285730		Csa4G011840		CmoCh03G000640		CmoCh07G013520		CmoCh07G010260			Csa4G107460	down										CmoCh02G016960	up
	Csa3G135100		Csa4G285740		Csa4G012380		CmoCh03G000650		CmoCh07G013530		CmoCh07G010310			Csa3G912970	down										CmoCh14G011180	up
	Csa3G141840		Csa4G285760		Csa4G012390		CmoCh03G000760		CmoCh07G013640		CmoCh07G010320			Csa5G605220	down										CmoCh18G000710	up
	Csa3G141880		Csa4G285770		Csa4G012490		CmoCh03G000910		CmoCh07G013760		CmoCh07G010420			Csa6G407050	down										CmoCh04G026980	up
	Csa3G141890		Csa4G285780		Csa4G012510		CmoCh03G000920		CmoCh07G013820		CmoCh07G010950			Csa6G490960	down										CmoCh20G004450	up
	Csa3G142400		Csa4G285790		Csa4G015100		CmoCh03G000940		CmoCh07G013940		CmoCh07G011180			Csa5G429960	down										CmoCh01G006300	up
	Csa3G142920		Csa4G285800		Csa4G015140		CmoCh03G001010		CmoCh07G014010		CmoCh07G011260			Csa3G774740	down										CmoCh11G005950	up
	Csa3G142960		Csa4G286960		Csa4G017050		CmoCh03G001060		CmoCh07G014060		CmoCh07G012100			Csa2G251510	down										CmoCh11G017550	up
	Csa3G142970		Csa4G288620		Csa4G017070		CmoCh03G001080		CmoCh08G000060		CmoCh07G012140			Csa4G242880	down										CmoCh01G011830	up
	Csa3G142980		Csa4G290840		Csa4G017210		CmoCh03G001090		CmoCh08G000100		CmoCh07G012260			Csa6G007970	down										CmoCh06G007460	up
	Csa3G143500		Csa4G291370		Csa4G022920		CmoCh03G001130		CmoCh08G000230		CmoCh07G012330			Csa4G652120	down										CmoCh13G009500	up
	Csa3G143570		Csa4G291640		Csa4G025120		CmoCh03G001140		CmoCh08G000250		CmoCh07G012480			Csa1G025870	down										CmoCh14G014820	up
	Csa3G143580		Csa4G291890		Csa4G025190		CmoCh03G001270		CmoCh08G000280		CmoCh07G012510			Csa3G734980	down										CmoCh18G007530	up
	Csa3G145780		Csa4G293040		Csa4G025720		CmoCh03G001410		CmoCh08G001230		CmoCh07G012840			Csa7G312420	down										CmoCh04G027140	up
	Csa3G146320		Csa4G293050		Csa4G026880		CmoCh03G001480		CmoCh08G001510		CmoCh07G013040			Csa4G296060	down										CmoCh20G010550	up
	Csa3G146330		Csa4G293240		Csa4G036610		CmoCh03G001490		CmoCh08G001580		CmoCh07G013070			Csa2G368860	down										CmoCh17G011370	up
	Csa3G146340		Csa4G293280		Csa4G038620		CmoCh03G001510		CmoCh08G001640		CmoCh07G013200			Csa5G611700	down										CmoCh18G008790	up
	Csa3G146390		Csa4G293290		Csa4G043870		CmoCh03G001530		CmoCh08G001660		CmoCh07G013540			Csa1G600170	down										CmoCh14G016470	up
	Csa3G147730		Csa4G293320		Csa4G045010		CmoCh03G001630		CmoCh08G001670		CmoCh07G013550			Csa3G171100	down										CmoCh05G011540	up
	Csa3G149310		Csa4G294940		Csa4G046660		CmoCh03G001670		CmoCh08G002010		CmoCh07G013730			Csa1G132160	down										CmoCh03G013000	up
	Csa3G149380		Csa4G295440		Csa4G046740		CmoCh03G001710		CmoCh08G002470		CmoCh07G013740			Csa3G182080	down										CmoCh17G011810	up
	Csa3G149890		Csa4G296130		Csa4G046770		CmoCh03G001720		CmoCh08G002480		CmoCh07G013840			Csa4G007660	down										CmoCh10G006950	up
	Csa3G149950		Csa4G296280		Csa4G046820		CmoCh03G001880		CmoCh08G002600		CmoCh07G014190			Csa2G258630	down										CmoCh12G010550	up
	Csa3G150160		Csa4G304230		Csa4G047340		CmoCh03G001890		CmoCh08G002620		CmoCh08G000040			Csa5G608550	down										CmoCh03G003350	up
	Csa3G150740		Csa4G307350		Csa4G047910		CmoCh03G001950		CmoCh08G002720		CmoCh08G000050			Csa3G872160	down										CmoCh09G007050	up
	Csa3G150840		Csa4G307950		Csa4G047940		CmoCh03G001960		CmoCh08G002890		CmoCh08G000240			Csa7G276700	down										CmoCh06G013490	up
	Csa3G150850		Csa4G308480		Csa4G047950		CmoCh03G002010		CmoCh08G003070		CmoCh08G000270			Csa3G099570	down										CmoCh09G007030	up
	Csa3G151410		Csa4G308580		Csa4G048020		CmoCh03G002120		CmoCh08G003250		CmoCh08G000800			Csa1G470280	down										CmoCh20G002430	up
	Csa3G151460		Csa4G309180		Csa4G049060		CmoCh03G002260		CmoCh08G003320		CmoCh08G001090			Csa1G008500	down										CmoCh11G013140	up
	Csa3G154250		Csa4G310210		Csa4G050170		CmoCh03G002270		CmoCh08G003350		CmoCh08G001110			Csa3G033740	down										CmoCh06G012850	up
	Csa3G154270		Csa4G312860		Csa4G051430		CmoCh03G002280		CmoCh08G003540		CmoCh08G001520			Csa1G600160	down										CmoCh04G022890	up
	Csa3G154330		Csa4G326550		Csa4G051490		CmoCh03G002320		CmoCh08G004020		CmoCh08G001920			Csa2G258830	down										CmoCh01G001920	up
	Csa3G164470		Csa4G334650		Csa4G051550		CmoCh03G002370		CmoCh08G004030		CmoCh08G002190			Csa3G485850	down										CmoCh20G006310	up
	Csa3G165090		Csa4G335240		Csa4G051570		CmoCh03G002400		CmoCh08G004230		CmoCh08G002250			Csa2G285920	down										CmoCh03G002960	up
	Csa3G165610		Csa4G336750		Csa4G055430		CmoCh03G002530		CmoCh08G004240		CmoCh08G002470			Csa4G159320	down										CmoCh16G000300	up
	Csa3G165630		Csa4G337340		Csa4G056000		CmoCh03G002540		CmoCh08G004380		CmoCh08G002480			Csa3G736760	down										CmoCh02G012220	up
	Csa3G166320		Csa4G340510		Csa4G056600		CmoCh03G002550		CmoCh08G004530		CmoCh08G002600			Csa1G073000	down										CmoCh01G013800	up
	Csa3G166340		Csa4G354130		Csa4G063980		CmoCh03G002830		CmoCh08G004570		CmoCh08G003010			Csa4G056760	down										CmoCh20G002490	up
	Csa3G168920		Csa4G358630		Csa4G064080		CmoCh03G002890		CmoCh08G004610		CmoCh08G003030			Csa6G006870	down										CmoCh01G019550	up
	Csa3G168940		Csa4G358680		Csa4G064090		CmoCh03G002910		CmoCh08G004680		CmoCh08G003070			Csa6G013340	down										CmoCh02G014720	up
	Csa3G171040		Csa4G361790		Csa4G064630		CmoCh03G002930		CmoCh08G004690		CmoCh08G003170			Csa3G121640	down										CmoCh15G002550	up
	Csa3G171050		Csa4G363480		Csa4G064640		CmoCh03G002960		CmoCh08G004900		CmoCh08G003200			Csa6G500650	down										CmoCh18G010080	up
	Csa3G171100		Csa4G409800		Csa4G081270		CmoCh03G002980		CmoCh08G004980		CmoCh08G003610			Csa7G431330	down										CmoCh09G005010	up
	Csa3G171180		Csa4G410830		Csa4G082320		CmoCh03G003050		CmoCh08G005260		CmoCh08G003690			Csa7G073780	down										CmoCh08G009720	up
	Csa3G171190		Csa4G420150		Csa4G082370		CmoCh03G003060		CmoCh08G005340		CmoCh08G004040			Csa3G119450	down										CmoCh18G011070	up
	Csa3G171200		Csa4G420160		Csa4G082450		CmoCh03G003070		CmoCh08G005610		CmoCh08G004070			Csa5G138470	down										CmoCh07G005240	up
	Csa3G171770		Csa4G425740		Csa4G083680		CmoCh03G003090		CmoCh08G005670		CmoCh08G004920			Csa6G446440	down										CmoCh04G001670	up
	Csa3G172920		Csa4G443110		Csa4G091870		CmoCh03G003200		CmoCh08G005680		CmoCh08G004980			Csa3G130330	down										CmoCh18G005360	up
	Csa3G172980		Csa4G443140		Csa4G095570		CmoCh03G003230		CmoCh08G005700		CmoCh08G005050			Csa4G314390	down										CmoCh04G012590	up
	Csa3G175610		Csa4G454150		Csa4G099770		CmoCh03G003300		CmoCh08G005960		CmoCh08G005320			Csa2G334550	down										CmoCh13G001580	up
	Csa3G175630		Csa4G501830		Csa4G109030		CmoCh03G003350		CmoCh08G006310		CmoCh08G005440			Csa3G171040	down										CmoCh18G012110	up
	Csa3G175640		Csa4G509540		Csa4G112650		CmoCh03G003360		CmoCh08G006360		CmoCh08G005600			Csa5G154780	down										CmoCh12G012280	up
	Csa3G175700		Csa4G515040		Csa4G113150		CmoCh03G003420		CmoCh08G006400		CmoCh08G005700			Csa5G616350	down										CmoCh01G012940	up
	Csa3G176245		Csa4G554680		Csa4G127010		CmoCh03G003470		CmoCh08G006470		CmoCh08G005780			Csa6G522150	down										CmoCh01G021030	up
	Csa3G176250		Csa4G563690		Csa4G129570		CmoCh03G003560		CmoCh08G006520		CmoCh08G005860			Csa6G526480	down										CmoCh18G003680	up
	Csa3G176320		Csa4G595970		Csa4G129580		CmoCh03G003570		CmoCh08G006540		CmoCh08G006020			Csa7G073710	down										CmoCh14G020560	up
	Csa3G176870		Csa4G607030		Csa4G153810		CmoCh03G003590		CmoCh08G006750		CmoCh08G006140			Csa3G002920	down										CmoCh01G005980	up
	Csa3G176880		Csa4G607040		Csa4G165900		CmoCh03G003600		CmoCh08G006810		CmoCh08G006220			Csa6G006880	down										CmoCh03G008840	up
	Csa3G177970		Csa4G608170		Csa4G182240		CmoCh03G003620		CmoCh08G006820		CmoCh08G006470			Csa7G044800	down										CmoCh06G009970	up
	Csa3G178550		Csa4G614170		Csa4G188370		CmoCh03G003650		CmoCh08G006830		CmoCh08G006580			Csa3G166340	down										CmoCh04G003490	up
	Csa3G179150		Csa4G615240		Csa4G188400		CmoCh03G003670		CmoCh08G007110		CmoCh08G006740			Csa7G387720	down										CmoCh15G004060	up
	Csa3G180260		Csa4G617290		Csa4G192080		CmoCh03G003720		CmoCh08G007200		CmoCh08G006820			Csa2G130670	down										CmoCh05G013600	up
	Csa3G180410		Csa4G618490		Csa4G192160		CmoCh03G003740		CmoCh08G007390		CmoCh08G006890			CsaUNG012590	down										CmoCh19G000690	up
	Csa3G180430		Csa4G618500		Csa4G192200		CmoCh03G003750		CmoCh08G007680		CmoCh08G006970			Csa5G650460	down										CmoCh13G007110	up
	Csa3G180440		Csa4G620550		Csa4G194780		CmoCh03G003760		CmoCh08G007820		CmoCh08G007100			Csa3G111240	down										CmoCh09G011300	up
	Csa3G181960		Csa4G620630		Csa4G198330		CmoCh03G003780		CmoCh08G007880		CmoCh08G007110			Csa1G627400	down										CmoCh18G000630	up
	Csa3G182030		Csa4G621220		Csa4G218340		CmoCh03G003790		CmoCh08G007960		CmoCh08G007310			Csa6G495650	down										CmoCh19G010380	up
	Csa3G182040		Csa4G622230		Csa4G243140		CmoCh03G003900		CmoCh08G008030		CmoCh08G007390			Csa3G872050	down										CmoCh20G006610	up
	Csa3G182060		Csa4G622750		Csa4G246400		CmoCh03G003930		CmoCh08G008150		CmoCh08G007690			Csa4G285690	down										CmoCh05G010450	up
	Csa3G182080		Csa4G622880		Csa4G268080		CmoCh03G003940		CmoCh08G008230		CmoCh08G007700			Csa7G428890	down										CmoCh01G006070	up
	Csa3G182140		Csa4G624460		Csa4G268090		CmoCh03G003950		CmoCh08G008280		CmoCh08G007950			Csa2G385070	down										CmoCh01G018970	up
	Csa3G182150		Csa4G627160		Csa4G269780		CmoCh03G004000		CmoCh08G008300		CmoCh08G008030			Csa3G734150	down										CmoCh15G000920	up
	Csa3G182780		Csa4G627230		Csa4G279870		CmoCh03G004020		CmoCh08G008420		CmoCh08G008040			Csa5G167030	down										CmoCh17G003530	up
	Csa3G182790		Csa4G628890		Csa4G280540		CmoCh03G004050		CmoCh08G008500		CmoCh08G008140			Csa3G837630	down										CmoCh18G011030	up
	Csa3G183370		Csa4G628900		Csa4G280560		CmoCh03G004060		CmoCh08G008600		CmoCh08G008220			Csa3G073840	down										CmoCh20G000580	up
	Csa3G183380		Csa4G629480		Csa4G280630		CmoCh03G004100		CmoCh08G008990		CmoCh08G008300			Csa2G403700	down										CmoCh18G007940	up
	Csa3G183950		Csa4G637140		Csa4G280650		CmoCh03G004150		CmoCh08G009100		CmoCh08G008410			Csa1G652290	down										CmoCh01G000120	up
	Csa3G183960		Csa4G637680		Csa4G285730		CmoCh03G004160		CmoCh08G009410		CmoCh08G008420			Csa3G751970	down										CmoCh07G002480	up
	Csa3G184030		Csa4G638340		Csa4G285740		CmoCh03G004230		CmoCh08G009600		CmoCh08G008520			Csa5G289650	down										CmoCh18G002010	up
	Csa3G184040		Csa4G638420		Csa4G285760		CmoCh03G004260		CmoCh08G009630		CmoCh08G008530			Csa4G125410	down										CmoCh03G002890	up
	Csa3G184580		Csa4G639050		Csa4G285780		CmoCh03G004280		CmoCh08G010550		CmoCh08G008540			Csa3G903530	down										CmoCh10G007760	up
	Csa3G185140		Csa4G639120		Csa4G285790		CmoCh03G004290		CmoCh08G010570		CmoCh08G008570			Csa2G378580	down										CmoCh20G006620	up
	Csa3G185150		Csa4G641610		Csa4G285800		CmoCh03G004320		CmoCh08G010760		CmoCh08G008890			Csa4G437010	down										CmoCh04G022090	up
	Csa3G188330		Csa4G641680		Csa4G286960		CmoCh03G004350		CmoCh08G010810		CmoCh08G008900			Csa5G647280	down										CmoCh05G003790	up
	Csa3G188340		Csa4G643100		Csa4G287550		CmoCh03G004360		CmoCh08G010820		CmoCh08G009100			Csa5G614630	down										CmoCh06G009530	up
	Csa3G190380		Csa4G644740		Csa4G288610		CmoCh03G004410		CmoCh08G010840		CmoCh08G009170			Csa5G604290	down										CmoCh07G003210	up
	Csa3G197950		Csa4G646130		Csa4G288620		CmoCh03G004440		CmoCh08G010850		CmoCh08G009240			Csa1G179740	down										CmoCh11G019850	up
	Csa3G198490		Csa4G646180		Csa4G290730		CmoCh03G004460		CmoCh08G010900		CmoCh08G009410			Csa6G358110	down										CmoCh12G001690	up
	Csa3G199580		Csa4G646250		Csa4G291370		CmoCh03G004530		CmoCh08G011000		CmoCh08G009430			Csa6G497160	down										CmoCh09G005810	up
	Csa3G200180		Csa4G646280		Csa4G291640		CmoCh03G004550		CmoCh08G011310		CmoCh08G009460			Csa1G024240	down										CmoCh01G002580	up
	Csa3G207340		Csa4G646310		Csa4G292460		CmoCh03G004600		CmoCh08G011360		CmoCh08G009590			Csa5G636530	down										CmoCh13G009430	up
	Csa3G207890		Csa4G646330		Csa4G293000		CmoCh03G004660		CmoCh08G011480		CmoCh08G009630			Csa7G221360	down										CmoCh16G007530	up
	Csa3G214590		Csa4G651730		Csa4G293240		CmoCh03G004690		CmoCh08G011640		CmoCh08G010050			Csa6G147670	down										CmoCh05G011010	up
	Csa3G215590		Csa4G651750		Csa4G293270		CmoCh03G004730		CmoCh08G011660		CmoCh08G010100			Csa6G504720	down										CmoCh17G002260	up
	Csa3G218160		Csa4G651830		Csa4G293290		CmoCh03G004750		CmoCh08G012150		CmoCh08G010190			Csa6G497010	down										CmoCh01G014670	up
	Csa3G218170		Csa4G651840		Csa4G293320		CmoCh03G004760		CmoCh08G012200		CmoCh08G010300			Csa4G338950	down										CmoCh02G002020	up
	Csa3G221730		Csa4G651910		Csa4G293860		CmoCh03G004790		CmoCh08G012220		CmoCh08G010540			Csa3G516510	down										CmoCh14G013480	up
	Csa3G228370		Csa4G651915		Csa4G294380		CmoCh03G004930		CmoCh08G012370		CmoCh08G010550			Csa1G598330	down										CmoCh14G005710	up
	Csa3G238100		Csa4G652650		Csa4G294910		CmoCh03G004960		CmoCh08G012430		CmoCh08G010590			Csa6G446520	down										CmoCh03G014470	up
	Csa3G238120		Csa4G652670		Csa4G294940		CmoCh03G004970		CmoCh08G012490		CmoCh08G010790			Csa6G363010	down										CmoCh06G010390	up
	Csa3G238170		Csa4G652820		Csa4G295440		CmoCh03G005010		CmoCh09G000040		CmoCh08G010810			Csa3G063640	down										CmoCh03G012750	up
	Csa3G238180		Csa4G652900		Csa4G296050		CmoCh03G005080		CmoCh09G000170		CmoCh08G010820			Csa5G148790	down										CmoCh01G011040	up
	Csa3G238740		Csa4G653480		Csa4G296130		CmoCh03G005120		CmoCh09G000260		CmoCh08G010840			Csa3G818270	down										CmoCh19G006630	up
	Csa3G239250		Csa4G658500		Csa4G296140		CmoCh03G005130		CmoCh09G000270		CmoCh08G010850			Csa4G092450	down										CmoCh08G005450	up
	Csa3G239280		Csa4G658580		Csa4G296180		CmoCh03G005160		CmoCh09G000370		CmoCh08G010880			Csa3G585870	down										CmoCh03G008310	up
	Csa3G247880		Csa4G663700		Csa4G296230		CmoCh03G005170		CmoCh09G000510		CmoCh08G010930			Csa5G633250	down										CmoCh19G008320	up
	Csa3G252490		Csa4G664300		Csa4G297420		CmoCh03G005180		CmoCh09G000540		CmoCh08G011010			Csa1G441330	down										CmoCh04G014790	up
	Csa3G253500		Csa4G664350		Csa4G303040		CmoCh03G005210		CmoCh09G000650		CmoCh08G011110			Csa5G457780	down										CmoCh08G010920	up
	Csa3G258180		Csa4G664450		Csa4G308480		CmoCh03G005250		CmoCh09G000980		CmoCh08G011360			Csa3G036540	down										CmoCh11G017420	up
	Csa3G260210		Csa4G664480		Csa4G308500		CmoCh03G005270		CmoCh09G001450		CmoCh08G011640			Csa6G511760	down										CmoCh05G011570	up
	Csa3G270280		Csa4G665110		Csa4G308580		CmoCh03G005280		CmoCh09G001460		CmoCh08G012220			Csa3G126860	down										CmoCh01G010880	up
	Csa3G271410		Csa4G675260		Csa4G309180		CmoCh03G005320		CmoCh09G001930		CmoCh08G012330			Csa3G018820	down										CmoCh18G010820	up
	Csa3G278920		Csa5G002030		Csa4G310710		CmoCh03G005420		CmoCh09G001970		CmoCh08G012340			Csa2G357270	down										CmoCh10G000880	up
	Csa3G280950		Csa5G011680		Csa4G313380		CmoCh03G005440		CmoCh09G002190		CmoCh08G012350			Csa7G405970	down										CmoCh05G003150	up
	Csa3G284030		Csa5G011730		Csa4G313890		CmoCh03G005500		CmoCh09G002380		CmoCh08G012490			Csa2G370530	down										CmoCh12G005850	up
	Csa3G304140		Csa5G014290		Csa4G314460		CmoCh03G005600		CmoCh09G002400		CmoCh08G012560			Csa3G354500	down										CmoCh02G005620	up
	Csa3G313220		Csa5G026190		Csa4G326550		CmoCh03G005610		CmoCh09G002430		CmoCh09G000040			Csa5G077770	down										CmoCh07G000150	up
	Csa3G316260		Csa5G047770		Csa4G333620		CmoCh03G005620		CmoCh09G002730		CmoCh09G000290			Csa7G396330	down										CmoCh20G009780	up
	Csa3G333840		Csa5G049530		Csa4G334650		CmoCh03G005660		CmoCh09G002980		CmoCh09G000550			Csa1G162100	down										CmoCh14G006470	up
	Csa3G345390		Csa5G072680		Csa4G337340		CmoCh03G005700		CmoCh09G003010		CmoCh09G000650			Csa4G338940	down										CmoCh15G006780	up
	Csa3G354500		Csa5G077190		Csa4G361790		CmoCh03G005710		CmoCh09G003180		CmoCh09G000690			Csa1G097730	down										CmoCh03G014660	up
	Csa3G355060		Csa5G083820		Csa4G361860		CmoCh03G005720		CmoCh09G003660		CmoCh09G000900			Csa1G012090	down										CmoCh06G012510	up
	Csa3G384790		Csa5G114570		Csa4G361870		CmoCh03G005730		CmoCh09G003720		CmoCh09G000950			Csa4G552160	down										CmoCh06G014390	up
	Csa3G384800		Csa5G115150		Csa4G371070		CmoCh03G005750		CmoCh09G003900		CmoCh09G001430			Csa4G004930	down										CmoCh13G002880	up
	Csa3G386300		Csa5G128230		Csa4G379280		CmoCh03G005800		CmoCh09G003930		CmoCh09G001520			Csa1G050100	down										CmoCh11G002880	up
	Csa3G386310		Csa5G128240		Csa4G409800		CmoCh03G005830		CmoCh09G003940		CmoCh09G001620			Csa3G733200	down										CmoCh07G005590	up
	Csa3G386830		Csa5G135340		Csa4G420210		CmoCh03G005960		CmoCh09G004030		CmoCh09G001630			Csa3G686710	down										CmoCh04G029240	up
	Csa3G402970		Csa5G138480		Csa4G425740		CmoCh03G006010		CmoCh09G004370		CmoCh09G001660			Csa6G429100	down										CmoCh12G010530	up
	Csa3G414060		Csa5G139090		Csa4G430820		CmoCh03G006030		CmoCh09G004490		CmoCh09G001780			Csa4G622800	down										CmoCh04G017900	up
	Csa3G416660		Csa5G139330		Csa4G430830		CmoCh03G006050		CmoCh09G005060		CmoCh09G001810			Csa3G836450	down										CmoCh18G013050	up
	Csa3G418790		Csa5G139410		Csa4G436980		CmoCh03G006190		CmoCh09G005110		CmoCh09G001880			Csa1G044820	down										CmoCh14G004880	up
	Csa3G435530		Csa5G139850		Csa4G443140		CmoCh03G006300		CmoCh09G005170		CmoCh09G001890			Csa7G041370	down										CmoCh16G006940	up
	Csa3G444590		Csa5G140450		Csa4G471190		CmoCh03G006450		CmoCh09G005200		CmoCh09G002190			Csa1G015580	down										CmoCh03G005130	up
	Csa3G444600		Csa5G140490		Csa4G495230		CmoCh03G006470		CmoCh09G005240		CmoCh09G002280			Csa6G031960	down										CmoCh20G005120	up
	Csa3G444610		Csa5G141070		Csa4G496240		CmoCh03G006490		CmoCh09G005460		CmoCh09G002380			Csa5G470050	down										CmoCh04G011790	up
	Csa3G444620		Csa5G141100		Csa4G554680		CmoCh03G006570		CmoCh09G005520		CmoCh09G002430			Csa5G586580	down										CmoCh12G011110	up
	Csa3G446120		Csa5G141120		Csa4G573860		CmoCh03G006590		CmoCh09G005530		CmoCh09G002540			Csa1G589120	down										CmoCh08G011460	up
	Csa3G477700		Csa5G146200		Csa4G598000		CmoCh03G006610		CmoCh09G005570		CmoCh09G002670			Csa3G610800	down										CmoCh04G021860	up
	Csa3G481240		Csa5G146280		Csa4G608170		CmoCh03G006670		CmoCh09G005580		CmoCh09G002700			Csa5G489320	down										CmoCh14G021000	up
	Csa3G483830		Csa5G146830		Csa4G613170		CmoCh03G006720		CmoCh09G005600		CmoCh09G002750			Csa3G126220	down										CmoCh11G007790	up
	Csa3G485850		Csa5G146850		Csa4G614170		CmoCh03G006770		CmoCh09G005620		CmoCh09G002910			Csa5G525610	down										CmoCh04G002890	up
	Csa3G510960		Csa5G146950		Csa4G614200		CmoCh03G006810		CmoCh09G005880		CmoCh09G003030			Csa4G438550	down										CmoCh12G000240	up
	Csa3G516510		Csa5G147470		Csa4G615230		CmoCh03G006830		CmoCh09G005930		CmoCh09G003040			Csa1G569200	down										CmoCh09G011330	up
	Csa3G516530		Csa5G148480		Csa4G615240		CmoCh03G006850		CmoCh09G006300		CmoCh09G003180			Csa6G510890	down										CmoCh13G007520	up
	Csa3G535100		Csa5G148770		Csa4G617410		CmoCh03G006880		CmoCh09G007710		CmoCh09G003310			Csa5G153030	down										CmoCh16G005280	up
	Csa3G535110		Csa5G150400		Csa4G618490		CmoCh03G006900		CmoCh09G007750		CmoCh09G003440			Csa1G046130	down										CmoCh04G027370	up
	Csa3G535120		Csa5G150450		Csa4G618500		CmoCh03G006940		CmoCh09G007920		CmoCh09G003630			Csa1G600140	down										CmoCh16G002500	up
	Csa3G536150		Csa5G150970		Csa4G620550		CmoCh03G006970		CmoCh09G008050		CmoCh09G003660			Csa5G598030	down										CmoCh18G012700	up
	Csa3G543180		Csa5G152850		Csa4G621210		CmoCh03G006990		CmoCh09G008550		CmoCh09G003720			Csa6G052070	down										CmoCh04G012920	up
	Csa3G563290		Csa5G152870		Csa4G621220		CmoCh03G007000		CmoCh09G008720		CmoCh09G003730			Csa6G190250	down										CmoCh05G008840	up
	Csa3G567830		Csa5G153160		Csa4G622230		CmoCh03G007030		CmoCh09G008750		CmoCh09G003940			Csa4G608080	down										CmoCh01G001380	up
	Csa3G585870		Csa5G154200		Csa4G622740		CmoCh03G007040		CmoCh09G008770		CmoCh09G004180			Csa5G167010	down										CmoCh03G009950	up
	Csa3G585880		Csa5G154810		Csa4G622750		CmoCh03G007050		CmoCh09G009140		CmoCh09G004250			Csa3G166320	down										CmoCh14G007010	up
	Csa3G588470		Csa5G154840		Csa4G622870		CmoCh03G007090		CmoCh09G009220		CmoCh09G004470			Csa3G134570	down										CmoCh16G003740	up
	Csa3G589550		Csa5G154850		Csa4G622880		CmoCh03G007140		CmoCh09G009320		CmoCh09G004600			Csa2G009410	down										CmoCh05G001440	up
	Csa3G589590		Csa5G155450		Csa4G627100		CmoCh03G007180		CmoCh09G009490		CmoCh09G004850			Csa2G008060	down										CmoCh18G013750	up
	Csa3G592120		Csa5G159620		Csa4G627110		CmoCh03G007250		CmoCh09G009810		CmoCh09G005110			Csa5G611610	down										CmoCh09G005260	up
	Csa3G592690		Csa5G160130		Csa4G627230		CmoCh03G007280		CmoCh09G009850		CmoCh09G005200			Csa7G405860	down										CmoCh04G001770	up
	Csa3G596240		Csa5G160160		Csa4G628890		CmoCh03G007360		CmoCh09G009860		CmoCh09G005240			Csa4G048040	down										CmoCh01G003040	up
	Csa3G597350		Csa5G162060		Csa4G629480		CmoCh03G007430		CmoCh09G010000		CmoCh09G005520			Csa1G064690	down										CmoCh07G003560	up
	Csa3G599980		Csa5G162620		Csa4G631570		CmoCh03G007580		CmoCh09G010010		CmoCh09G005530			Csa3G128890	down										CmoCh20G001640	up
	Csa3G599990		Csa5G166400		Csa4G631600		CmoCh03G007650		CmoCh09G010270		CmoCh09G005580			Csa3G872140	down										CmoCh10G008890	up
	Csa3G600020		Csa5G166440		Csa4G637140		CmoCh03G007700		CmoCh09G010370		CmoCh09G005830			Csa3G622430	down										CmoCh07G008520	up
	Csa3G603030		Csa5G166470		Csa4G638420		CmoCh03G007760		CmoCh09G010380		CmoCh09G006150			Csa2G223750	down										CmoCh19G010300	up
	Csa3G603580		Csa5G166480		Csa4G638530		CmoCh03G007810		CmoCh09G010460		CmoCh09G006170			Csa3G825040	down										CmoCh03G014640	up
	Csa3G607130		Csa5G167220		Csa4G639050		CmoCh03G007870		CmoCh09G010490		CmoCh09G006210			Csa1G651130	down										CmoCh08G010010	up
	Csa3G607640		Csa5G168890		Csa4G639080		CmoCh03G007910		CmoCh09G010950		CmoCh09G006250			Csa2G036640	down										CmoCh11G008100	up
	Csa3G610800		Csa5G168900		Csa4G639110		CmoCh03G007930		CmoCh09G010970		CmoCh09G006300			Csa2G366700	down										CmoCh12G005710	up
	Csa3G611910		Csa5G168980		Csa4G641600		CmoCh03G007950		CmoCh09G011080		CmoCh09G006410			Csa3G734070	down										CmoCh11G018130	up
	Csa3G621430		Csa5G169010		Csa4G641610		CmoCh03G007960		CmoCh09G011090		CmoCh09G006500			Csa2G060360	down										CmoCh20G003520	up
	Csa3G622430		Csa5G169060		Csa4G641640		CmoCh03G007980		CmoCh09G011350		CmoCh09G006740			Csa5G157930	down										CmoCh04G014840	up
	Csa3G622450		Csa5G169620		Csa4G641650		CmoCh03G007990		CmoCh09G011440		CmoCh09G007000			CsaUNG024980	down										CmoCh15G000760	up
	Csa3G624080		Csa5G171170		Csa4G641770		CmoCh03G008060		CmoCh09G011740		CmoCh09G007020			Csa2G110250	down										CmoCh18G008710	up
	Csa3G627710		Csa5G171700		Csa4G642290		CmoCh03G008080		CmoCh09G011770		CmoCh09G007060			Csa3G165610	down										CmoCh19G001530	up
	Csa3G632280		Csa5G172270		Csa4G642340		CmoCh03G008250		CmoCh09G011780		CmoCh09G007160			Csa7G069710	down										CmoCh06G016940	up
	Csa3G633290		Csa5G172810		Csa4G642400		CmoCh03G008280		CmoCh09G011850		CmoCh09G007170			Csa5G160200	down										CmoCh04G006050	up
	Csa3G634340		Csa5G172850		Csa4G642420		CmoCh03G008310		CmoCh09G012200		CmoCh09G007200			Csa4G647490	down										CmoCh17G004820	up
	Csa3G636980		Csa5G172860		Csa4G642510		CmoCh03G008330		CmoCh09G012560		CmoCh09G007220			Csa3G142400	down										CmoCh17G009360	up
	Csa3G637990		Csa5G174630		Csa4G643070		CmoCh03G008470		CmoCh09G012600		CmoCh09G007370			Csa5G139500	down										CmoCh18G000040	up
	Csa3G638530		Csa5G175710		Csa4G643620		CmoCh03G008510		CmoCh09G012630		CmoCh09G007420			Csa3G852610	down										CmoCh11G008340	up
	Csa3G638540		Csa5G175910		Csa4G644740		CmoCh03G008590		CmoCh09G012810		CmoCh09G007540			Csa5G603950	down										CmoCh18G007690	up
	Csa3G642670		Csa5G175940		Csa4G645240		CmoCh03G008600		CmoCh09G012840		CmoCh09G007590			Csa6G513620	down										CmoCh17G009390	up
	Csa3G643770		Csa5G175970		Csa4G645820		CmoCh03G008630		CmoCh09G012850		CmoCh09G007680			Csa6G362950	down										CmoCh14G005670	up
	Csa3G646550		Csa5G178710		Csa4G646180		CmoCh03G008640		CmoCh09G013050		CmoCh09G007710			Csa3G686720	down										CmoCh07G003160	up
	Csa3G646640		Csa5G179220		Csa4G646370		CmoCh03G008670		CmoCh09G013380		CmoCh09G007740			Csa5G156110	down										CmoCh09G007480	up
	Csa3G651770		Csa5G182730		Csa4G648000		CmoCh03G008710		CmoCh10G000230		CmoCh09G007750			Csa2G170820	down										CmoCh13G007420	up
	Csa3G651840		Csa5G184270		Csa4G648520		CmoCh03G008730		CmoCh10G000260		CmoCh09G008150			Csa2G270780	down										CmoCh18G011130	up
	Csa3G651850		Csa5G184310		Csa4G650190		CmoCh03G008820		CmoCh10G000370		CmoCh09G008230			Csa1G088470	down										CmoCh20G006590	up
	Csa3G656510		Csa5G189920		Csa4G651750		CmoCh03G008840		CmoCh10G000690		CmoCh09G008480			Csa3G877660	down										CmoCh04G011080	up
	Csa3G664560		Csa5G198130		Csa4G651915		CmoCh03G008850		CmoCh10G000890		CmoCh09G008730			Csa3G589550	down										CmoCh13G008700	up
	Csa3G669600		Csa5G198180		Csa4G651980		CmoCh03G008900		CmoCh10G000930		CmoCh09G008750			Csa1G126020	down										CmoCh17G008130	up
	Csa3G680120		Csa5G198220		Csa4G652060		CmoCh03G008930		CmoCh10G001020		CmoCh09G008770			Csa5G649300	down										CmoCh11G010170	up
	Csa3G681160		Csa5G202370		Csa4G652640		CmoCh03G009090		CmoCh10G001610		CmoCh09G008990			Csa2G072490	down										CmoCh09G013370	up
	Csa3G681660		Csa5G207960		Csa4G652820		CmoCh03G009100		CmoCh10G001630		CmoCh09G009010			Csa7G407790	down										CmoCh04G024550	up
	Csa3G682170		Csa5G217680		Csa4G658500		CmoCh03G009110		CmoCh10G001690		CmoCh09G009140			Csa2G401260	down										CmoCh01G007440	up
	Csa3G683670		Csa5G218230		Csa4G658570		CmoCh03G009120		CmoCh10G002110		CmoCh09G009180			Csa6G408170	down										CmoCh07G011420	up
	Csa3G686710		Csa5G218840		Csa4G658580		CmoCh03G009150		CmoCh10G002130		CmoCh09G009190			Csa4G312830	down										CmoCh04G016490	up
	Csa3G686720		Csa5G220390		Csa4G663670		CmoCh03G009180		CmoCh10G002210		CmoCh09G009200			Csa4G083550	down										CmoCh06G013640	up
	Csa3G687730		Csa5G224130		Csa4G664480		CmoCh03G009230		CmoCh10G002280		CmoCh09G009270			Csa1G699560	down										CmoCh05G013380	up
	Csa3G687750		Csa5G255670		Csa4G664550		CmoCh03G009260		CmoCh10G003450		CmoCh09G009290			Csa1G065960	down										CmoCh02G002590	up
	Csa3G690290		Csa5G265800		Csa5G000010		CmoCh03G009280		CmoCh10G003460		CmoCh09G009470			Csa3G151460	down										CmoCh01G014300	up
	Csa3G690840		Csa5G272920		Csa5G014290		CmoCh03G009320		CmoCh10G004140		CmoCh09G009510			CsaUNG013090	down										CmoCh07G011010	up
	Csa3G695850		Csa5G273940		Csa5G021300		CmoCh03G009370		CmoCh10G004180		CmoCh09G009620			Csa3G122330	down										CmoCh06G006880	up
	Csa3G696860		Csa5G276460		Csa5G021320		CmoCh03G009400		CmoCh10G004370		CmoCh09G009700			Csa3G178550	down										CmoCh17G007520	up
	Csa3G696870		Csa5G315360		Csa5G038750		CmoCh03G009490		CmoCh10G004450		CmoCh09G009810			Csa2G011450	down										CmoCh16G008050	up
	Csa3G698510		Csa5G320430		Csa5G047770		CmoCh03G009500		CmoCh10G004530		CmoCh09G009860			Csa1G600150	down										CmoCh07G004910	up
	Csa3G702070		Csa5G322500		Csa5G049530		CmoCh03G009540		CmoCh10G004620		CmoCh09G009870			Csa3G333840	down										CmoCh09G002490	up
	Csa3G702570		Csa5G346550		Csa5G056620		CmoCh03G009560		CmoCh10G004630		CmoCh09G010010			Csa1G696460	down										CmoCh16G013170	up
	Csa3G703170		Csa5G348050		Csa5G072680		CmoCh03G009570		CmoCh10G004640		CmoCh09G010140			Csa3G634340	down										CmoCh12G011950	up
	Csa3G705670		Csa5G381800		Csa5G077190		CmoCh03G009610		CmoCh10G004760		CmoCh09G010170			Csa3G822100	down										CmoCh04G007450	up
	Csa3G708180		Csa5G387940		Csa5G097460		CmoCh03G009650		CmoCh10G005000		CmoCh09G010200			Csa6G500680	down										CmoCh04G017660	up
	Csa3G710180		Csa5G409690		Csa5G115170		CmoCh03G009660		CmoCh10G005360		CmoCh09G010240			Csa3G807340	down										CmoCh19G006260	up
	Csa3G710750		Csa5G410730		Csa5G139010		CmoCh03G009700		CmoCh10G005500		CmoCh09G010280			Csa7G407830	down										CmoCh12G006470	up
	Csa3G715370		Csa5G434550		Csa5G139090		CmoCh03G009740		CmoCh10G005660		CmoCh09G010330			Csa6G504630	down										CmoCh11G016900	up
	Csa3G716370		Csa5G458280		Csa5G139330		CmoCh03G009780		CmoCh10G005870		CmoCh09G010420			Csa2G000030	down										CmoCh06G003200	up
	Csa3G716870		Csa5G464830		Csa5G139380		CmoCh03G009820		CmoCh10G006140		CmoCh09G010490			Csa6G349840	down										CmoCh11G012620	up
	Csa3G717370		Csa5G469050		Csa5G139530		CmoCh03G009850		CmoCh10G006380		CmoCh09G010540			Csa4G308640	down										CmoCh15G002000	up
	Csa3G728130		Csa5G470560		Csa5G139760		CmoCh03G009860		CmoCh10G006390		CmoCh09G010790			Csa4G293840	down										CmoCh19G010660	up
	Csa3G730710		Csa5G478610		Csa5G139850		CmoCh03G009900		CmoCh10G006440		CmoCh09G010810			Csa6G517250	down										CmoCh12G012790	up
	Csa3G730760		Csa5G478620		Csa5G139870		CmoCh03G009930		CmoCh10G006550		CmoCh09G010960			Csa1G046260	down										CmoCh14G018220	up
	Csa3G730790		Csa5G489310		Csa5G140500		CmoCh03G009940		CmoCh10G006560		CmoCh09G011080			Csa3G094500	down										CmoCh04G014070	up
	Csa3G730890		Csa5G496510		Csa5G140510		CmoCh03G009950		CmoCh10G006910		CmoCh09G011090			Csa2G035330	down										CmoCh13G000640	up
	Csa3G730930		Csa5G497050		Csa5G141040		CmoCh03G010000		CmoCh10G006920		CmoCh09G011620			Csa7G389450	down										CmoCh03G004960	up
	Csa3G730980		Csa5G497060		Csa5G141080		CmoCh03G010010		CmoCh10G006980		CmoCh09G011770			Csa3G797570	down										CmoCh07G004490	up
	Csa3G730990		Csa5G503560		Csa5G141100		CmoCh03G010020		CmoCh10G007090		CmoCh09G011780			Csa4G293020	down										CmoCh07G012590	up
	Csa3G731000		Csa5G505150		Csa5G141120		CmoCh03G010100		CmoCh10G007170		CmoCh09G012100			Csa2G012110	down										CmoCh08G005470	up
	Csa3G731120		Csa5G505740		Csa5G141190		CmoCh03G010160		CmoCh10G007410		CmoCh09G012250			Csa3G821030	down										CmoCh11G020050	up
	Csa3G731170		Csa5G505770		Csa5G146200		CmoCh03G010170		CmoCh10G007800		CmoCh09G012500			Csa2G287170	down										CmoCh04G007620	up
	Csa3G731220		Csa5G512850		Csa5G146210		CmoCh03G010200		CmoCh10G007950		CmoCh09G012560			Csa4G050780	down										CmoCh08G005990	up
	Csa3G731740		Csa5G512860		Csa5G146220		CmoCh03G010230		CmoCh10G008090		CmoCh09G012600			Csa3G111220	down										CmoCh03G008670	up
	Csa3G732460		Csa5G512920		Csa5G146280		CmoCh03G010240		CmoCh10G008280		CmoCh09G012810			Csa2G022800	down										CmoCh12G005300	up
	Csa3G732670		Csa5G515020		Csa5G146840		CmoCh03G010250		CmoCh10G008370		CmoCh09G012850			Csa3G011760	down										CmoCh16G002540	up
	Csa3G732680		Csa5G515040		Csa5G146870		CmoCh03G010380		CmoCh10G008580		CmoCh10G000080			Csa2G360600	down										CmoCh04G000220	up
	Csa3G733200		Csa5G517720		Csa5G147470		CmoCh03G010400		CmoCh10G008680		CmoCh10G000230			Csa1G423150	down										CmoCh07G003630	up
	Csa3G733210		Csa5G517820		Csa5G148480		CmoCh03G010410		CmoCh10G008700		CmoCh10G000290			Csa6G052750	down										CmoCh18G006370	up
	Csa3G733300		Csa5G517880		Csa5G148490		CmoCh03G010440		CmoCh10G008840		CmoCh10G000390			Csa2G338850	down										CmoCh11G004190	up
	Csa3G733360		Csa5G522980		Csa5G148550		CmoCh03G010490		CmoCh10G008930		CmoCh10G000440			Csa7G048010	down										CmoCh15G008500	up
	Csa3G733860		Csa5G523160		Csa5G148560		CmoCh03G010550		CmoCh10G009030		CmoCh10G000790			Csa6G011680	down										CmoCh06G016170	up
	Csa3G733920		Csa5G529950		Csa5G148610		CmoCh03G010560		CmoCh10G009080		CmoCh10G000950			Csa6G055400	down										CmoCh11G002740	up
	Csa3G733960		Csa5G532970		Csa5G148760		CmoCh03G010660		CmoCh10G009700		CmoCh10G001210			Csa2G370360	down										CmoCh06G007000	up
	Csa3G734040		Csa5G544060		Csa5G150400		CmoCh03G010700		CmoCh10G009890		CmoCh10G001300			Csa2G402040	down										CmoCh14G018390	up
	Csa3G734070		Csa5G567300		Csa5G150450		CmoCh03G010800		CmoCh10G010270		CmoCh10G001430			Csa3G435530	down										CmoCh04G010190	up
	Csa3G734100		Csa5G567800		Csa5G150970		CmoCh03G010830		CmoCh10G010280		CmoCh10G001460			Csa6G029440	down										CmoCh15G008120	up
	Csa3G734150		Csa5G570380		Csa5G152160		CmoCh03G010840		CmoCh10G010830		CmoCh10G001690			Csa5G549170	down										CmoCh15G002390	up
	Csa3G734170		Csa5G576630		Csa5G152170		CmoCh03G010850		CmoCh10G010860		CmoCh10G001830			CsaUNG019180	down										CmoCh17G008530	up
	Csa3G734250		Csa5G576650		Csa5G152220		CmoCh03G010860		CmoCh10G010910		CmoCh10G001860			Csa3G135070	down										CmoCh08G010170	up
	Csa3G734260		Csa5G580630		Csa5G152260		CmoCh03G010920		CmoCh10G011510		CmoCh10G001880			Csa5G523690	down										CmoCh18G011930	up
	Csa3G734270		Csa5G585410		Csa5G152790		CmoCh03G010970		CmoCh10G011730		CmoCh10G001890			Csa1G505910	down										CmoCh04G002960	up
	Csa3G734290		Csa5G585420		Csa5G152860		CmoCh03G010980		CmoCh10G011940		CmoCh10G001900			Csa1G084300	down										CmoCh13G007410	up
	Csa3G734860		Csa5G585950		Csa5G153070		CmoCh03G011100		CmoCh10G011960		CmoCh10G002090			Csa5G610520	down										CmoCh13G005260	up
	Csa3G734890		Csa5G587220		Csa5G153120		CmoCh03G011200		CmoCh10G012320		CmoCh10G002100			Csa7G447010	down										CmoCh08G006870	up
	Csa3G734980		Csa5G589260		Csa5G154200		CmoCh03G011250		CmoCh10G012450		CmoCh10G002280			Csa3G732460	down										CmoCh10G012630	up
	Csa3G735000		Csa5G589390		Csa5G154790		CmoCh03G011290		CmoCh10G012670		CmoCh10G002880			Csa3G238170	down										CmoCh08G006150	up
	Csa3G735010		Csa5G590140		Csa5G155450		CmoCh03G011320		CmoCh10G012710		CmoCh10G003290			Csa2G166190	down										CmoCh03G007960	up
	Csa3G736580		Csa5G590170		Csa5G155480		CmoCh03G011330		CmoCh11G000050		CmoCh10G003490			Csa2G231960	down										CmoCh02G010550	up
	Csa3G736610		Csa5G598100		Csa5G156120		CmoCh03G011390		CmoCh11G000360		CmoCh10G003820			Csa2G363030	down										CmoCh12G010900	up
	Csa3G736660		Csa5G598700		Csa5G156190		CmoCh03G011530		CmoCh11G000570		CmoCh10G004040			Csa3G902960	down										CmoCh14G014600	up
	Csa3G736720		Csa5G598720		Csa5G157320		CmoCh03G011580		CmoCh11G000740		CmoCh10G004140			Csa7G405830	down										CmoCh08G000940	up
	Csa3G736740		Csa5G598730		Csa5G160150		CmoCh03G011600		CmoCh11G001120		CmoCh10G004180			Csa5G598640	down										CmoCh18G007010	up
	Csa3G736760		Csa5G599830		Csa5G160240		CmoCh03G011650		CmoCh11G001250		CmoCh10G004530			Csa5G148810	down										CmoCh20G004750	up
	Csa3G736890		Csa5G599860		Csa5G160770		CmoCh03G011700		CmoCh11G001310		CmoCh10G004630			Csa1G066510	down										CmoCh16G008710	up
	Csa3G736970		Csa5G600370		Csa5G161290		CmoCh03G011730		CmoCh11G001410		CmoCh10G004640			Csa4G652130	down										CmoCh17G009130	up
	Csa3G738980		Csa5G600380		Csa5G161920		CmoCh03G011810		CmoCh11G001490		CmoCh10G005230			Csa5G167150	down										CmoCh09G005890	up
	Csa3G739000		Csa5G601470		Csa5G162060		CmoCh03G011850		CmoCh11G001540		CmoCh10G005350			Csa6G077410	down										CmoCh07G006520	up
	Csa3G740220		Csa5G601570		Csa5G162590		CmoCh03G011940		CmoCh11G001680		CmoCh10G005360			Csa2G000630	down										CmoCh13G011850	up
	Csa3G740250		Csa5G602180		Csa5G165250		CmoCh03G011950		CmoCh11G001720		CmoCh10G005630			Csa2G368890	down										CmoCh16G000570	up
	Csa3G740800		Csa5G603310		Csa5G165890		CmoCh03G011970		CmoCh11G001810		CmoCh10G005660			Csa6G133820	down										CmoCh18G007920	up
	Csa3G743410		Csa5G604020		Csa5G166440		CmoCh03G011980		CmoCh11G001950		CmoCh10G005700			Csa3G782700	down										CmoCh16G003940	up
	Csa3G744990		Csa5G604070		Csa5G166470		CmoCh03G012060		CmoCh11G002150		CmoCh10G005760			Csa1G002930	down										CmoCh03G003050	up
	Csa3G747620		Csa5G604930		Csa5G167070		CmoCh03G012070		CmoCh11G002210		CmoCh10G005900			Csa2G020910	down										CmoCh01G002900	up
	Csa3G747630		Csa5G604990		Csa5G168760		CmoCh03G012080		CmoCh11G002350		CmoCh10G006140			Csa6G522790	down										CmoCh09G009080	up
	Csa3G748170		Csa5G605090		Csa5G168830		CmoCh03G012110		CmoCh11G002820		CmoCh10G006220			Csa4G052700	down										CmoCh16G006120	up
	Csa3G748220		Csa5G605760		Csa5G168890		CmoCh03G012180		CmoCh11G002830		CmoCh10G006310			Csa6G095870	down										CmoCh03G013260	up
	Csa3G748230		Csa5G607980		Csa5G168900		CmoCh03G012200		CmoCh11G003060		CmoCh10G006550			Csa7G291720	down										CmoCh04G025080	up
	Csa3G748260		Csa5G607990		Csa5G169010		CmoCh03G012230		CmoCh11G003070		CmoCh10G006560			Csa3G826640	down										CmoCh14G005040	up
	Csa3G750890		Csa5G608020		Csa5G169030		CmoCh03G012240		CmoCh11G003130		CmoCh10G006980			Csa5G157270	down										CmoCh06G006190	up
	Csa3G750930		Csa5G608280		Csa5G169060		CmoCh03G012250		CmoCh11G003320		CmoCh10G007410			Csa1G033310	down										CmoCh19G004810	up
	Csa3G751470		Csa5G608330		Csa5G169090		CmoCh03G012270		CmoCh11G003390		CmoCh10G007450			Csa1G001470	down										CmoCh08G001490	up
	Csa3G751970		Csa5G608400		Csa5G169620		CmoCh03G012300		CmoCh11G003550		CmoCh10G007610			Csa1G422990	down										CmoCh12G008830	up
	Csa3G760500		Csa5G608430		Csa5G171700		CmoCh03G012310		CmoCh11G003680		CmoCh10G007790			Csa3G165630	down										CmoCh18G010070	up
	Csa3G765070		Csa5G608570		Csa5G172270		CmoCh03G012320		CmoCh11G003720		CmoCh10G008180			Csa6G291920	down										CmoCh13G005110	up
	Csa3G769610		Csa5G610330		Csa5G172810		CmoCh03G012330		CmoCh11G003730		CmoCh10G008210			Csa1G062310	down										CmoCh12G013140	up
	Csa3G774730		Csa5G610430		Csa5G172890		CmoCh03G012340		CmoCh11G003760		CmoCh10G008370			Csa5G077780	down										CmoCh16G011390	up
	Csa3G774740		Csa5G611690		Csa5G175820		CmoCh03G012390		CmoCh11G003890		CmoCh10G008460			Csa2G011530	down										CmoCh01G020370	up
	Csa3G775270		Csa5G612880		Csa5G175910		CmoCh03G012400		CmoCh11G003950		CmoCh10G008480			Csa3G740250	down										CmoCh07G003080	up
	Csa3G776350		Csa5G613450		Csa5G177090		CmoCh03G012490		CmoCh11G004070		CmoCh10G008510			Csa6G524670	down										CmoCh17G013520	up
	Csa3G776930		Csa5G613480		Csa5G177670		CmoCh03G012520		CmoCh11G004570		CmoCh10G008700			Csa1G000640	down										CmoCh13G001380	up
	Csa3G776950		Csa5G613590		Csa5G178710		CmoCh03G012560		CmoCh11G004940		CmoCh10G008790			Csa4G292970	down										CmoCh17G006520	up
	Csa3G776960		Csa5G614680		Csa5G179220		CmoCh03G012610		CmoCh11G005070		CmoCh10G008850			Csa5G588750	down										CmoCh04G009730	up
	Csa3G776970		Csa5G615182		Csa5G179760		CmoCh03G012620		CmoCh11G005170		CmoCh10G008880			Csa3G238120	down										CmoCh01G014120	up
	Csa3G776990		Csa5G615200		Csa5G180880		CmoCh03G012750		CmoCh11G005820		CmoCh10G009020			Csa2G350310	down										CmoCh08G006060	up
	Csa3G777560		Csa5G615220		Csa5G182120		CmoCh03G012830		CmoCh11G005970		CmoCh10G009210			Csa5G603910	down										CmoCh01G018820	up
	Csa3G778210		Csa5G615240		Csa5G182670		CmoCh03G012860		CmoCh11G006080		CmoCh10G009500			Csa3G872070	down										CmoCh02G011050	up
	Csa3G778240		Csa5G615265		Csa5G182760		CmoCh03G012870		CmoCh11G006090		CmoCh10G009620			Csa2G031190	down										CmoCh03G006850	up
	Csa3G778290		Csa5G616390		Csa5G184270		CmoCh03G012940		CmoCh11G006130		CmoCh10G009630			Csa2G296070	down										CmoCh18G003000	up
	Csa3G778430		Csa5G622440		Csa5G184310		CmoCh03G013000		CmoCh11G006160		CmoCh10G009700			Csa3G848120	down										CmoCh14G016120	up
	Csa3G782620		Csa5G622450		Csa5G187320		CmoCh03G013020		CmoCh11G006210		CmoCh10G009930			Csa4G001950	down										CmoCh01G006400	up
	Csa3G782700		Csa5G622460		Csa5G187870		CmoCh03G013040		CmoCh11G006220		CmoCh10G010140			Csa7G072820	down										CmoCh18G007740	up
	Csa3G782840		Csa5G622510		Csa5G188900		CmoCh03G013080		CmoCh11G006250		CmoCh10G010160			Csa3G783850	down										CmoCh01G011090	up
	Csa3G783850		Csa5G622520		Csa5G189910		CmoCh03G013110		CmoCh11G006330		CmoCh10G010550			Csa2G258820	down										CmoCh07G003390	up
	Csa3G784390		Csa5G622580		Csa5G189920		CmoCh03G013130		CmoCh11G006520		CmoCh10G011310			Csa4G645850	down										CmoCh06G014090	up
	Csa3G790960		Csa5G622780		Csa5G190530		CmoCh03G013170		CmoCh11G006840		CmoCh10G011520			Csa2G011460	down										CmoCh01G001760	up
	Csa3G790970		Csa5G622850		Csa5G197090		CmoCh03G013200		CmoCh11G007270		CmoCh10G011580			Csa3G597350	down										CmoCh01G020980	up
	Csa3G791490		Csa5G623420		Csa5G202360		CmoCh03G013250		CmoCh11G007400		CmoCh10G011740			Csa4G653470	down										CmoCh05G010110	up
	Csa3G791520		Csa5G623560		Csa5G202380		CmoCh03G013260		CmoCh11G007450		CmoCh10G011960			Csa7G108300	down										CmoCh05G013530	up
	Csa3G797570		Csa5G623650		Csa5G207960		CmoCh03G013280		CmoCh11G007460		CmoCh10G012040			Csa5G517800	down										CmoCh05G012880	up
	Csa3G799640		Csa5G623710		Csa5G215130		CmoCh03G013320		CmoCh11G007470		CmoCh10G012320			Csa3G603580	down										CmoCh18G000060	up
	Csa3G807310		Csa5G623810		Csa5G217170		CmoCh03G013350		CmoCh11G007590		CmoCh10G012450			Csa3G651840	down										CmoCh10G003970	up
	Csa3G807340		Csa5G626040		Csa5G218770		CmoCh03G013400		CmoCh11G007950		CmoCh10G012510			Csa3G894470	down										CmoCh08G002770	up
	Csa3G810480		Csa5G628680		Csa5G218880		CmoCh03G013440		CmoCh11G007990		CmoCh10G012670			Csa6G091870	down										CmoCh12G012450	up
	Csa3G810530		Csa5G630710		Csa5G219380		CmoCh03G013530		CmoCh11G008030		CmoCh10G012710			Csa3G894480	down										CmoCh17G006450	up
	Csa3G812230		Csa5G630770		Csa5G221940		CmoCh03G013550		CmoCh11G008040		CmoCh11G000210			Csa6G385090	down										CmoCh05G012570	up
	Csa3G812750		Csa5G630970		Csa5G221960		CmoCh03G013570		CmoCh11G008250		CmoCh11G000530			Csa3G017000	down										CmoCh17G008480	up
	Csa3G812780		Csa5G631540		Csa5G223070		CmoCh03G013590		CmoCh11G008710		CmoCh11G000570			Csa5G207940	down										CmoCh05G012500	up
	Csa3G813300		Csa5G633280		Csa5G224130		CmoCh03G013630		CmoCh11G008790		CmoCh11G000610			Csa1G570100	down										CmoCh01G005570	up
	Csa3G813810		Csa5G637790		Csa5G240140		CmoCh03G013640		CmoCh11G009140		CmoCh11G000690			Csa3G776960	down										CmoCh03G008640	up
	Csa3G814360		Csa5G638330		Csa5G241640		CmoCh03G013650		CmoCh11G009160		CmoCh11G000790			Csa3G120460	down										CmoCh02G007560	up
	Csa3G816000		Csa5G638350		Csa5G261720		CmoCh03G013660		CmoCh11G009220		CmoCh11G000800			Csa2G057080	down										CmoCh20G005950	up
	Csa3G816070		Csa5G638410		Csa5G262260		CmoCh03G013700		CmoCh11G009240		CmoCh11G000900			Csa4G047900	down										CmoCh09G009350	up
	Csa3G817740		Csa5G644000		Csa5G263270		CmoCh03G013740		CmoCh11G009510		CmoCh11G001030			Csa2G406710	down										CmoCh02G004550	up
	Csa3G817750		Csa5G644580		Csa5G265810		CmoCh03G013820		CmoCh11G009720		CmoCh11G001440			Csa6G399780	down										CmoCh08G009550	up
	Csa3G818270		Csa5G644590		Csa5G265820		CmoCh03G013950		CmoCh11G010190		CmoCh11G001460			Csa6G006900	down										CmoCh02G013450	up
	Csa3G821030		Csa5G645160		Csa5G270900		CmoCh03G013990		CmoCh11G010350		CmoCh11G001490			Csa3G073900	down										CmoCh15G009050	up
	Csa3G821040		Csa5G646700		Csa5G276460		CmoCh03G014000		CmoCh11G010410		CmoCh11G001530			Csa3G165090	down										CmoCh12G008620	up
	Csa3G821560		Csa5G646740		Csa5G292190		CmoCh03G014180		CmoCh11G010490		CmoCh11G001540			Csa1G181260	down										CmoCh04G012030	up
	Csa3G822100		Csa5G647320		Csa5G305760		CmoCh03G014210		CmoCh11G010520		CmoCh11G001630			Csa4G500330	down										CmoCh15G014280	up
	Csa3G822130		Csa5G648120		Csa5G315390		CmoCh03G014240		CmoCh11G010720		CmoCh11G001760			Csa6G450410	down										CmoCh04G025920	up
	Csa3G822260		Csa5G648680		Csa5G319910		CmoCh03G014250		CmoCh11G011060		CmoCh11G001980			Csa5G151610	down										CmoCh12G004360	up
	Csa3G822320		Csa5G649350		Csa5G321480		CmoCh03G014270		CmoCh11G011110		CmoCh11G002090			Csa3G734100	down										CmoCh17G008880	up
	Csa3G822360		Csa5G650520		Csa5G322500		CmoCh03G014300		CmoCh11G011170		CmoCh11G002150			Csa3G104920	down										CmoCh04G027760	up
	Csa3G822470		Csa5G652280		Csa5G341040		CmoCh03G014310		CmoCh11G011240		CmoCh11G002530			Csa5G604920	down										CmoCh14G017830	up
	Csa3G822510		Csa6G000650		Csa5G373190		CmoCh03G014320		CmoCh11G011880		CmoCh11G002700			Csa1G132710	down										CmoCh14G019610	up
	Csa3G823020		Csa6G001220		Csa5G375770		CmoCh03G014390		CmoCh11G011890		CmoCh11G002760			Csa7G046100	down										CmoCh13G007100	up
	Csa3G823070		Csa6G003400		Csa5G381800		CmoCh03G014420		CmoCh11G012810		CmoCh11G002830			Csa7G237310	down										CmoCh01G014600	up
	Csa3G824170		Csa6G004480		Csa5G409690		CmoCh03G014430		CmoCh11G012840		CmoCh11G003060			Csa6G525450	down										CmoCh04G025870	up
	Csa3G825040		Csa6G006760		Csa5G409700		CmoCh03G014440		CmoCh11G012980		CmoCh11G003070			Csa1G045560	down										CmoCh14G002410	up
	Csa3G825070		Csa6G006800		Csa5G410720		CmoCh03G014470		CmoCh11G013120		CmoCh11G003170			Csa2G350230	down										CmoCh02G014510	up
	Csa3G825080		Csa6G006830		Csa5G410730		CmoCh03G014510		CmoCh11G013210		CmoCh11G003280			Csa2G351700	down										CmoCh02G007010	up
	Csa3G825140		Csa6G008070		Csa5G418780		CmoCh03G014550		CmoCh11G013570		CmoCh11G003320			Csa6G148290	down										CmoCh20G003070	up
	Csa3G826640		Csa6G008670		Csa5G420330		CmoCh03G014560		CmoCh11G013610		CmoCh11G003390			Csa5G199280	down										CmoCh08G003650	up
	Csa3G826660		Csa6G008680		Csa5G431520		CmoCh03G014610		CmoCh11G013660		CmoCh11G003510			Csa5G152910	down										CmoCh06G016570	up
	Csa3G826700		Csa6G008700		Csa5G434550		CmoCh03G014640		CmoCh11G013740		CmoCh11G003550			Csa2G348230	down										CmoCh17G001630	up
	Csa3G827220		Csa6G008710		Csa5G457770		CmoCh03G014660		CmoCh11G013770		CmoCh11G003920			Csa3G878780	down										CmoCh15G013380	up
	Csa3G827250		Csa6G009420		Csa5G466340		CmoCh03G014680		CmoCh11G013870		CmoCh11G003950			Csa1G163160	down										CmoCh03G010160	up
	Csa3G827390		Csa6G009490		Csa5G466350		CmoCh03G014760		CmoCh11G013920		CmoCh11G004320			Csa6G160180	down										CmoCh04G031020	up
	Csa3G829010		Csa6G011070		Csa5G469050		CmoCh03G014790		CmoCh11G013930		CmoCh11G004340			Csa3G842030	down										CmoCh08G001500	up
	Csa3G829180		Csa6G011650		Csa5G478610		CmoCh03G014830		CmoCh11G014010		CmoCh11G004470			Csa6G518130	down										CmoCh04G004820	up
	Csa3G829240		Csa6G011700		Csa5G478620		CmoCh03G014840		CmoCh11G014260		CmoCh11G004520			Csa5G162580	down										CmoCh19G005070	up
	Csa3G829270		Csa6G012270		Csa5G485690		CmoCh03G014860		CmoCh11G014270		CmoCh11G004940			Csa3G150160	down										CmoCh19G003900	up
	Csa3G835860		Csa6G012820		Csa5G492360		CmoCh03G014900		CmoCh11G014450		CmoCh11G005030			Csa3G207890	down										CmoCh02G003790	up
	Csa3G835900		Csa6G013320		Csa5G495950		CmoCh03G014950		CmoCh11G014470		CmoCh11G005070			Csa6G006890	down										CmoCh11G003880	up
	Csa3G836450		Csa6G013360		Csa5G496510		CmoCh03G015010		CmoCh11G014570		CmoCh11G005170			Csa3G119840	down										CmoCh09G008680	up
	Csa3G836520		Csa6G014590		Csa5G505150		CmoCh03G015070		CmoCh11G014910		CmoCh11G005190			Csa3G822260	down										CmoCh13G007350	up
	Csa3G837020		Csa6G014690		Csa5G505170		CmoCh03G015100		CmoCh11G014970		CmoCh11G005460			Csa6G493850	down										CmoCh12G011820	up
	Csa3G837030		Csa6G014770		Csa5G505820		CmoCh04G000170		CmoCh11G015140		CmoCh11G005480			Csa3G888570	down										CmoCh09G008560	up
	Csa3G837570		Csa6G014830		Csa5G506320		CmoCh04G000200		CmoCh11G015190		CmoCh11G005910			Csa5G383850	down										CmoCh16G001140	up
	Csa3G837630		Csa6G016950		Csa5G515020		CmoCh04G000220		CmoCh11G015250		CmoCh11G005970			Csa1G595840	down										CmoCh17G004420	up
	Csa3G837640		Csa6G018610		Csa5G517720		CmoCh04G000310		CmoCh11G015490		CmoCh11G005990			Csa3G252490	down										CmoCh02G011660	up
	Csa3G838720		Csa6G027440		Csa5G517820		CmoCh04G000360		CmoCh11G015630		CmoCh11G006130			Csa6G483300	down										CmoCh03G010000	up
	Csa3G839790		Csa6G041750		Csa5G517880		CmoCh04G000380		CmoCh11G015880		CmoCh11G006280			Csa3G875430	down										CmoCh10G007910	up
	Csa3G842010		Csa6G042490		Csa5G522990		CmoCh04G000420		CmoCh11G015920		CmoCh11G006580			Csa3G444620	down										CmoCh03G011810	up
	Csa3G842030		Csa6G044540		Csa5G529950		CmoCh04G000470		CmoCh11G016160		CmoCh11G007000			Csa5G490820	down										CmoCh14G018540	up
	Csa3G842680		Csa6G045060		Csa5G537000		CmoCh04G000480		CmoCh11G016240		CmoCh11G007030			Csa6G525340	down										CmoCh17G011880	up
	Csa3G843770		Csa6G046390		Csa5G537510		CmoCh04G000490		CmoCh11G016260		CmoCh11G007450			Csa1G445860	down										CmoCh02G006050	up
	Csa3G843790		Csa6G052790		Csa5G546590		CmoCh04G000500		CmoCh11G016310		CmoCh11G007460			Csa4G308550	down										CmoCh15G005050	up
	Csa3G845480		Csa6G055360		Csa5G548160		CmoCh04G000510		CmoCh11G016940		CmoCh11G007470			Csa5G609710	down										CmoCh19G006200	up
	Csa3G845500		Csa6G055370		Csa5G567300		CmoCh04G000610		CmoCh11G016950		CmoCh11G007590			Csa5G198770	down										CmoCh16G009340	up
	Csa3G846010		Csa6G056480		Csa5G567800		CmoCh04G000620		CmoCh11G016970		CmoCh11G007640														CmoCh01G018510	up
	Csa3G848120		Csa6G056560		Csa5G569340		CmoCh04G000640		CmoCh11G017250		CmoCh11G007720														CmoCh02G010200	up
	Csa3G848230		Csa6G058200		Csa5G569870		CmoCh04G000690		CmoCh11G017260		CmoCh11G007870														CmoCh09G011890	up
	Csa3G848870		Csa6G062300		Csa5G571510		CmoCh04G000700		CmoCh11G017440		CmoCh11G007950														CmoCh01G014970	up
	Csa3G850570		Csa6G062340		Csa5G571570		CmoCh04G000740		CmoCh11G017460		CmoCh11G008300														CmoCh04G023240	up
	Csa3G850590		Csa6G076760		Csa5G576650		CmoCh04G000760		CmoCh11G017510		CmoCh11G008420														CmoCh12G005810	up
	Csa3G850600		Csa6G076850		Csa5G576700		CmoCh04G000770		CmoCh11G017540		CmoCh11G009200														CmoCh04G002050	up
	Csa3G850610		Csa6G077360		Csa5G577360		CmoCh04G000780		CmoCh11G017580		CmoCh11G009220														CmoCh14G009630	up
	Csa3G850615		Csa6G077400		Csa5G577430		CmoCh04G000800		CmoCh11G017690		CmoCh11G009520														CmoCh07G012570	up
	Csa3G850630		Csa6G078600		Csa5G577980		CmoCh04G000870		CmoCh11G017860		CmoCh11G009530														CmoCh06G002860	up
	Csa3G851700		Csa6G078620		Csa5G579020		CmoCh04G000890		CmoCh11G017920		CmoCh11G009670														CmoCh17G010160	up
	Csa3G851860		Csa6G079220		Csa5G580630		CmoCh04G000920		CmoCh11G017930		CmoCh11G009720														CmoCh04G011040	up
	Csa3G851930		Csa6G079750		Csa5G583340		CmoCh04G000940		CmoCh11G017960		CmoCh11G009740														CmoCh05G003660	up
	Csa3G851940		Csa6G080390		Csa5G583380		CmoCh04G000950		CmoCh11G017980		CmoCh11G009820														CmoCh18G012630	up
	Csa3G852460		Csa6G080940		Csa5G584880		CmoCh04G001010		CmoCh11G018110		CmoCh11G009840														CmoCh04G018530	up
	Csa3G852470		Csa6G081450		Csa5G585950		CmoCh04G001040		CmoCh11G018320		CmoCh11G009980														CmoCh10G007130	up
	Csa3G852590		Csa6G084600		Csa5G589260		CmoCh04G001060		CmoCh11G018390		CmoCh11G010000														CmoCh04G027880	up
	Csa3G852610		Csa6G085100		Csa5G589350		CmoCh04G001070		CmoCh11G018550		CmoCh11G010060														CmoCh16G000550	up
	Csa3G852620		Csa6G085110		Csa5G589910		CmoCh04G001080		CmoCh11G018630		CmoCh11G010200														CmoCh17G001920	up
	Csa3G852630		Csa6G087870		Csa5G589990		CmoCh04G001120		CmoCh11G018730		CmoCh11G010410														CmoCh07G008030	up
	Csa3G852640		Csa6G088080		Csa5G590140		CmoCh04G001230		CmoCh11G018750		CmoCh11G010480														CmoCh12G011970	up
	Csa3G853160		Csa6G088120		Csa5G590170		CmoCh04G001280		CmoCh11G018760		CmoCh11G010540														CmoCh16G006210	up
	Csa3G853170		Csa6G091270		Csa5G590200		CmoCh04G001360		CmoCh11G018880		CmoCh11G010660														CmoCh01G012780	up
	Csa3G854760		Csa6G095900		Csa5G590220		CmoCh04G001400		CmoCh11G018900		CmoCh11G010770														CmoCh12G011120	up
	Csa3G855280		Csa6G095910		Csa5G594450		CmoCh04G001430		CmoCh11G019250		CmoCh11G010940														CmoCh09G010360	up
	Csa3G855300		Csa6G104620		Csa5G597510		CmoCh04G001460		CmoCh11G019440		CmoCh11G011060														CmoCh04G019830	up
	Csa3G855390		Csa6G105160		Csa5G598100		CmoCh04G001540		CmoCh11G019840		CmoCh11G011170														CmoCh04G002140	up
	Csa3G855430		Csa6G105670		Csa5G598730		CmoCh04G001630		CmoCh11G019890		CmoCh11G011350														CmoCh11G012130	up
	Csa3G859620		Csa6G106820		Csa5G600960		CmoCh04G001640		CmoCh11G019940		CmoCh11G011540														CmoCh12G011480	up
	Csa3G859630		Csa6G107930		Csa5G601570		CmoCh04G001670		CmoCh11G020140		CmoCh11G011570														CmoCh17G006540	up
	Csa3G859650		Csa6G108570		Csa5G602180		CmoCh04G001700		CmoCh11G020170		CmoCh11G011720														CmoCh19G003310	up
	Csa3G859690		Csa6G108600		Csa5G602230		CmoCh04G001770		CmoCh11G020190		CmoCh11G011750														CmoCh17G006060	up
	Csa3G859700		Csa6G110310		Csa5G602730		CmoCh04G001780		CmoCh11G020330		CmoCh11G012020														CmoCh11G018850	up
	Csa3G860260		Csa6G112440		Csa5G603320		CmoCh04G001800		CmoCh11G020400		CmoCh11G012070														CmoCh14G015440	up
	Csa3G860320		Csa6G113500		Csa5G603970		CmoCh04G001860		CmoCh12G000080		CmoCh11G012080														CmoCh14G014770	up
	Csa3G865390		Csa6G113560		Csa5G604940		CmoCh04G001940		CmoCh12G000140		CmoCh11G012170														CmoCh03G014180	up
	Csa3G866500		Csa6G115610		Csa5G604990		CmoCh04G001950		CmoCh12G000170		CmoCh11G012420														CmoCh13G003310	up
	Csa3G866510		Csa6G115640		Csa5G605090		CmoCh04G001960		CmoCh12G000180		CmoCh11G012470														CmoCh19G003930	up
	Csa3G866530		Csa6G116670		Csa5G606390		CmoCh04G002010		CmoCh12G000270		CmoCh11G012500														CmoCh11G013840	up
	Csa3G872050		Csa6G116680		Csa5G606540		CmoCh04G002050		CmoCh12G000360		CmoCh11G012810														CmoCh19G011100	up
	Csa3G872070		Csa6G121950		Csa5G606590		CmoCh04G002090		CmoCh12G000370		CmoCh11G013130														CmoCh14G014760	up
	Csa3G872080		Csa6G123990		Csa5G606860		CmoCh04G002140		CmoCh12G000940		CmoCh11G013150														CmoCh09G001740	up
	Csa3G872110		Csa6G124100		Csa5G606920		CmoCh04G002180		CmoCh12G001070		CmoCh11G013280														CmoCh16G005970	up
	Csa3G872140		Csa6G124220		Csa5G607990		CmoCh04G002200		CmoCh12G001310		CmoCh11G013360														CmoCh17G012980	up
	Csa3G872160		Csa6G127290		Csa5G608020		CmoCh04G002260		CmoCh12G001430		CmoCh11G013520														CmoCh19G008900	up
	Csa3G872720		Csa6G127390		Csa5G608240		CmoCh04G002270		CmoCh12G002030		CmoCh11G013610														CmoCh15G007630	up
	Csa3G873270		Csa6G127480		Csa5G608270		CmoCh04G002340		CmoCh12G002220		CmoCh11G013740														CmoCh15G012390	up
	Csa3G874350		Csa6G128580		Csa5G608370		CmoCh04G002360		CmoCh12G002310		CmoCh11G013860														CmoCh17G005190	up
	Csa3G875430		Csa6G128610		Csa5G608390		CmoCh04G002420		CmoCh12G002540		CmoCh11G013930														CmoCh02G014650	up
	Csa3G875960		Csa6G133710		Csa5G608430		CmoCh04G002430		CmoCh12G002570		CmoCh11G014010														CmoCh11G016370	up
	Csa3G877650		Csa6G134390		Csa5G608470		CmoCh04G002440		CmoCh12G002730		CmoCh11G014420														CmoCh12G003850	up
	Csa3G877660		Csa6G136020		Csa5G608570		CmoCh04G002450		CmoCh12G003100		CmoCh11G014560														CmoCh15G008170	up
	Csa3G878780		Csa6G139130		Csa5G610430		CmoCh04G002480		CmoCh12G003610		CmoCh11G014570														CmoCh19G007660	up
	Csa3G878900		Csa6G139190		Csa5G610470		CmoCh04G002550		CmoCh12G003870		CmoCh11G014680														CmoCh14G014920	up
	Csa3G878930		Csa6G139760		Csa5G610480		CmoCh04G002630		CmoCh12G003910		CmoCh11G014740														CmoCh04G031530	up
	Csa3G880550		Csa6G141400		Csa5G610510		CmoCh04G002650		CmoCh12G004140		CmoCh11G014920														CmoCh03G008510	up
	Csa3G881610		Csa6G147460		Csa5G611690		CmoCh04G002770		CmoCh12G004320		CmoCh11G014950														CmoCh16G011890	up
	Csa3G881640		Csa6G147660		Csa5G612310		CmoCh04G002820		CmoCh12G004450		CmoCh11G015020														CmoCh04G009620	up
	Csa3G881660		Csa6G149360		Csa5G612810		CmoCh04G002840		CmoCh12G004940		CmoCh11G015030														CmoCh08G000790	up
	Csa3G881780		Csa6G149410		Csa5G613480		CmoCh04G002890		CmoCh12G005190		CmoCh11G015080														CmoCh03G001490	up
	Csa3G881810		Csa6G151120		Csa5G613510		CmoCh04G002910		CmoCh12G005410		CmoCh11G015140														CmoCh04G024510	up
	Csa3G881920		Csa6G151720		Csa5G613530		CmoCh04G002930		CmoCh12G005640		CmoCh11G015250														CmoCh11G004420	up
	Csa3G888570		Csa6G151740		Csa5G613590		CmoCh04G002960		CmoCh12G005650		CmoCh11G015270														CmoCh09G004910	up
	Csa3G889150		Csa6G151810		Csa5G614640		CmoCh04G003020		CmoCh12G006160		CmoCh11G015370														CmoCh13G001060	up
	Csa3G889170		Csa6G152310		Csa5G614680		CmoCh04G003030		CmoCh12G006370		CmoCh11G015780														CmoCh13G003840	up
	Csa3G889670		Csa6G152340		Csa5G615290		CmoCh04G003050		CmoCh12G006420		CmoCh11G015880														CmoCh01G013180	up
	Csa3G889750		Csa6G152350		Csa5G615820		CmoCh04G003060		CmoCh12G006540		CmoCh11G016060														CmoCh10G009790	up
	Csa3G889760		Csa6G157090		Csa5G622450		CmoCh04G003090		CmoCh12G006600		CmoCh11G016130														CmoCh08G002210	up
	Csa3G889840		Csa6G161200		Csa5G622540		CmoCh04G003110		CmoCh12G006790		CmoCh11G016160														CmoCh07G007340	up
	Csa3G889880		Csa6G177190		Csa5G622690		CmoCh04G003120		CmoCh12G008150		CmoCh11G016400														CmoCh09G007210	up
	Csa3G889950		Csa6G188040		Csa5G622780		CmoCh04G003140		CmoCh12G008160		CmoCh11G016490														CmoCh05G012220	up
	Csa3G891640		Csa6G188070		Csa5G623360		CmoCh04G003180		CmoCh12G008320		CmoCh11G016570														CmoCh02G006650	up
	Csa3G892210		Csa6G188140		Csa5G623560		CmoCh04G003210		CmoCh12G008530		CmoCh11G016650														CmoCh01G005630	up
	Csa3G893290		Csa6G188680		Csa5G623650		CmoCh04G003340		CmoCh12G008590		CmoCh11G016970														CmoCh19G006930	up
	Csa3G893360		Csa6G190340		Csa5G623660		CmoCh04G003370		CmoCh12G008720		CmoCh11G017020														CmoCh17G012720	up
	Csa3G893390		Csa6G190370		Csa5G623790		CmoCh04G003440		CmoCh12G008730		CmoCh11G017040														CmoCh11G004300	up
	Csa3G893410		Csa6G190390		Csa5G623810		CmoCh04G003450		CmoCh12G008880		CmoCh11G017240														CmoCh06G005880	up
	Csa3G894470		Csa6G198260		Csa5G626030		CmoCh04G003490		CmoCh12G009250		CmoCh11G017250														CmoCh10G007860	up
	Csa3G894480		Csa6G212890		Csa5G626040		CmoCh04G003520		CmoCh12G009530		CmoCh11G017580														CmoCh15G013480	up
	Csa3G894530		Csa6G216410		Csa5G626550		CmoCh04G003610		CmoCh12G009850		CmoCh11G017690														CmoCh02G010220	up
	Csa3G895060		Csa6G217470		Csa5G628130		CmoCh04G003620		CmoCh12G009900		CmoCh11G017780														CmoCh05G008110	up
	Csa3G895090		Csa6G227020		Csa5G628680		CmoCh04G003640		CmoCh12G009910		CmoCh11G017850														CmoCh14G004670	up
	Csa3G895630		Csa6G235830		Csa5G630770		CmoCh04G003750		CmoCh12G009970		CmoCh11G018070														CmoCh14G012990	up
	Csa3G895840		Csa6G241450		Csa5G630970		CmoCh04G003800		CmoCh12G010170		CmoCh11G018300														CmoCh04G026450	up
	Csa3G900960		Csa6G271450		Csa5G631540		CmoCh04G003910		CmoCh12G010230		CmoCh11G018420														CmoCh01G013960	up
	Csa3G901030		Csa6G289740		Csa5G632120		CmoCh04G004110		CmoCh12G010640		CmoCh11G018440														CmoCh04G015750	up
	Csa3G901080		Csa6G293180		Csa5G633170		CmoCh04G004170		CmoCh12G010780		CmoCh11G018660														CmoCh20G001130	up
	Csa3G901130		Csa6G298490		Csa5G633210		CmoCh04G004210		CmoCh12G011330		CmoCh11G018680														CmoCh01G019670	up
	Csa3G902190		Csa6G301080		Csa5G635430		CmoCh04G004220		CmoCh12G011410		CmoCh11G018730														CmoCh01G017470	up
	Csa3G902920		Csa6G302180		Csa5G636450		CmoCh04G004360		CmoCh12G011440		CmoCh11G018760														CmoCh19G003300	up
	Csa3G902960		Csa6G303220		Csa5G636500		CmoCh04G004370		CmoCh12G011520		CmoCh11G018880														CmoCh14G010020	up
	Csa3G903470		Csa6G308410		Csa5G636630		CmoCh04G004390		CmoCh12G012100		CmoCh11G018890														CmoCh06G003370	up
	Csa3G903490		Csa6G312540		Csa5G637660		CmoCh04G004410		CmoCh12G012260		CmoCh11G018930														CmoCh13G010770	up
	Csa3G903510		Csa6G312560		Csa5G637680		CmoCh04G004480		CmoCh12G012760		CmoCh11G019070														CmoCh12G006490	up
	Csa3G903520		Csa6G318160		Csa5G637740		CmoCh04G004550		CmoCh12G012830		CmoCh11G019400														CmoCh04G016950	up
	Csa3G903530		Csa6G319720		Csa5G637770		CmoCh04G004560		CmoCh12G012910		CmoCh11G019440														CmoCh10G008940	up
	Csa3G904070		Csa6G327960		Csa5G638330		CmoCh04G004610		CmoCh12G013300		CmoCh11G019680														CmoCh14G019470	up
	Csa3G910680		Csa6G330970		Csa5G638350		CmoCh04G004620		CmoCh12G013390		CmoCh11G019720														CmoCh07G012850	up
	Csa3G912320		Csa6G338030		Csa5G638410		CmoCh04G004640		CmoCh12G013460		CmoCh11G019760														CmoCh15G012260	up
	Csa3G912900		Csa6G344210		Csa5G639500		CmoCh04G004690		CmoCh12G013480		CmoCh11G019840														CmoCh18G005590	up
	Csa3G912920		Csa6G344240		Csa5G640000		CmoCh04G004780		CmoCh12G013520		CmoCh11G019860														CmoCh02G010110	up
	Csa3G912950		Csa6G344270		Csa5G640540		CmoCh04G004820		CmoCh12G013530		CmoCh11G019890														CmoCh01G015640	up
	Csa3G912970		Csa6G344280		Csa5G642720		CmoCh04G004870		CmoCh12G013540		CmoCh11G019950														CmoCh17G008300	up
	Csa3G914030		Csa6G349830		Csa5G644580		CmoCh04G004910		CmoCh13G000050		CmoCh11G020080														CmoCh04G012300	up
	Csa4G000030		Csa6G357030		Csa5G647320		CmoCh04G004940		CmoCh13G000080		CmoCh11G020150														CmoCh13G001050	up
	Csa4G000550		Csa6G358140		Csa5G647620		CmoCh04G004950		CmoCh13G000700		CmoCh11G020190														CmoCh15G008820	up
	Csa4G000570		Csa6G358660		Csa5G648120		CmoCh04G004990		CmoCh13G000810		CmoCh11G020330														CmoCh18G009110	up
	Csa4G000580		Csa6G361250		Csa5G648680		CmoCh04G005080		CmoCh13G000860		CmoCh11G020360														CmoCh16G005900	up
	Csa4G000600		Csa6G361260		Csa5G649340		CmoCh04G005160		CmoCh13G000980		CmoCh11G020380														CmoCh15G010650	up
	Csa4G000740		Csa6G363550		Csa5G649880		CmoCh04G005210		CmoCh13G001080		CmoCh11G020400														CmoCh16G013130	up
	Csa4G000870		Csa6G365130		Csa5G650520		CmoCh04G005310		CmoCh13G001200		CmoCh11G020410														CmoCh12G012240	up
	Csa4G001000		Csa6G366250		Csa5G650560		CmoCh04G005370		CmoCh13G001500		CmoCh11G020490														CmoCh01G005740	up
	Csa4G001530		Csa6G367150		Csa5G651640		CmoCh04G005550		CmoCh13G001550		CmoCh11G020540														CmoCh06G011950	up
	Csa4G001640		Csa6G367190		Csa6G000120		CmoCh04G005580		CmoCh13G001660		CmoCh11G020550														CmoCh18G010440	up
	Csa4G001720		Csa6G382990		Csa6G000650		CmoCh04G005630		CmoCh13G001670		CmoCh12G000010														CmoCh10G001340	up
	Csa4G001760		Csa6G385120		Csa6G000690		CmoCh04G005640		CmoCh13G001720		CmoCh12G000060														CmoCh06G002240	up
	Csa4G001890		Csa6G390130		Csa6G001220		CmoCh04G005750		CmoCh13G001750		CmoCh12G000140														CmoCh15G015190	up
	Csa4G001910		Csa6G395130		Csa6G003410		CmoCh04G005780		CmoCh13G001860		CmoCh12G000160														CmoCh06G013400	up
	Csa4G001920		Csa6G397170		Csa6G005150		CmoCh04G005890		CmoCh13G001960		CmoCh12G000170														CmoCh14G005790	up
	Csa4G001950		Csa6G401440		Csa6G006830		CmoCh04G005900		CmoCh13G002400		CmoCh12G000220														CmoCh16G010910	up
	Csa4G001960		Csa6G401520		Csa6G006850		CmoCh04G005930		CmoCh13G002410		CmoCh12G000270														CmoCh01G003230	up
	Csa4G002000		Csa6G402550		Csa6G007440		CmoCh04G005940		CmoCh13G002430		CmoCh12G000300														CmoCh18G009640	up
	Csa4G002500		Csa6G404230		Csa6G008070		CmoCh04G005980		CmoCh13G002500		CmoCh12G000380														CmoCh09G005040	up
	Csa4G003080		Csa6G405320		Csa6G008750		CmoCh04G005990		CmoCh13G002540		CmoCh12G000850														CmoCh07G007440	up
	Csa4G003620		Csa6G405340		Csa6G009490		CmoCh04G006030		CmoCh13G002620		CmoCh12G001020														CmoCh04G000640	up
	Csa4G004780		Csa6G405910		Csa6G011700		CmoCh04G006050		CmoCh13G002710		CmoCh12G001160														CmoCh01G020100	up
	Csa4G004790		Csa6G405930		Csa6G012240		CmoCh04G006190		CmoCh13G002720		CmoCh12G001200														CmoCh10G010770	up
	Csa4G004890		Csa6G409350		Csa6G012280		CmoCh04G006250		CmoCh13G002840		CmoCh12G001210														CmoCh04G027390	up
	Csa4G004930		Csa6G410050		Csa6G012820		CmoCh04G006360		CmoCh13G003130		CmoCh12G001260														CmoCh19G008470	up
	Csa4G004940		Csa6G410090		Csa6G013900		CmoCh04G006380		CmoCh13G003430		CmoCh12G001420														CmoCh07G002260	up
	Csa4G004970		Csa6G410100		Csa6G013940		CmoCh04G006440		CmoCh13G003780		CmoCh12G001470														CmoCh11G004680	up
	Csa4G005010		Csa6G411180		Csa6G014780		CmoCh04G006590		CmoCh13G003810		CmoCh12G001630														CmoCh01G009730	up
	Csa4G006050		Csa6G421570		Csa6G014830		CmoCh04G006600		CmoCh13G003920		CmoCh12G002210														CmoCh02G011800	up
	Csa4G006140		Csa6G421670		Csa6G016950		CmoCh04G006640		CmoCh13G004010		CmoCh12G002320														CmoCh01G005430	up
	Csa4G006220		Csa6G421760		Csa6G016960		CmoCh04G006650		CmoCh13G004220		CmoCh12G002730														CmoCh06G013140	up
	Csa4G006340		Csa6G423360		Csa6G018610		CmoCh04G006700		CmoCh13G004260		CmoCh12G002780														CmoCh17G002160	up
	Csa4G006470		Csa6G425040		Csa6G031440		CmoCh04G006720		CmoCh13G004490		CmoCh12G002980														CmoCh04G002930	up
	Csa4G007030		Csa6G425080		Csa6G032470		CmoCh04G006730		CmoCh13G004800		CmoCh12G003150														CmoCh17G006930	up
	Csa4G007050		Csa6G425090		Csa6G039540		CmoCh04G006790		CmoCh13G005090		CmoCh12G003240														CmoCh19G010870	up
	Csa4G007660		Csa6G425740		Csa6G040550		CmoCh04G006840		CmoCh13G005160		CmoCh12G003340														CmoCh06G009160	up
	Csa4G007700		Csa6G425750		Csa6G041160		CmoCh04G006870		CmoCh13G005290		CmoCh12G003450														CmoCh03G008850	up
	Csa4G008760		Csa6G425800		Csa6G041750		CmoCh04G006880		CmoCh13G005480		CmoCh12G003640														CmoCh16G008060	up
	Csa4G008770		Csa6G427970		Csa6G042460		CmoCh04G006900		CmoCh13G005500		CmoCh12G003900														CmoCh04G022750	up
	Csa4G010410		Csa6G428000		Csa6G043490		CmoCh04G006950		CmoCh13G005520		CmoCh12G004140														CmoCh13G001920	up
	Csa4G011680		Csa6G429130		Csa6G052650		CmoCh04G007010		CmoCh13G005550		CmoCh12G004450														CmoCh03G007910	up
	Csa4G011740		Csa6G430720		Csa6G055360		CmoCh04G007070		CmoCh13G005650		CmoCh12G004490														CmoCh11G006450	up
	Csa4G011840		Csa6G433300		Csa6G056560		CmoCh04G007120		CmoCh13G005730		CmoCh12G004540														CmoCh01G015080	up
	Csa4G012380		Csa6G434330		Csa6G056580		CmoCh04G007190		CmoCh13G005980		CmoCh12G005050														CmoCh07G004550	up
	Csa4G012410		Csa6G434350		Csa6G057160		CmoCh04G007200		CmoCh13G006020		CmoCh12G005180														CmoCh07G002000	up
	Csa4G012490		Csa6G434400		Csa6G058200		CmoCh04G007220		CmoCh13G006430		CmoCh12G005190														CmoCh12G000490	up
	Csa4G012510		Csa6G439420		Csa6G067340		CmoCh04G007230		CmoCh13G006510		CmoCh12G005200														CmoCh19G001240	up
	Csa4G013040		Csa6G439940		Csa6G067950		CmoCh04G007340		CmoCh13G006590		CmoCh12G005410														CmoCh17G000260	up
	Csa4G015100		Csa6G445120		Csa6G067960		CmoCh04G007350		CmoCh13G006650		CmoCh12G005520														CmoCh16G008040	up
	Csa4G016450		Csa6G445185		Csa6G067980		CmoCh04G007420		CmoCh13G006850		CmoCh12G005570														CmoCh14G007200	up
	Csa4G017050		Csa6G445210		Csa6G072990		CmoCh04G007450		CmoCh13G006960		CmoCh12G005580														CmoCh19G006600	up
	Csa4G017070		Csa6G445740		Csa6G076840		CmoCh04G007540		CmoCh13G007210		CmoCh12G005870														CmoCh03G011730	up
	Csa4G017210		Csa6G446530		Csa6G077360		CmoCh04G007550		CmoCh13G007250		CmoCh12G006140														CmoCh00G000330	up
	Csa4G022330		Csa6G447060		Csa6G077400		CmoCh04G007570		CmoCh13G007450		CmoCh12G006270														CmoCh03G007930	up
	Csa4G022910		Csa6G448150		Csa6G077420		CmoCh04G007620		CmoCh13G007660		CmoCh12G006280														CmoCh04G029480	up
	Csa4G022920		Csa6G448680		Csa6G077460		CmoCh04G007680		CmoCh13G007800		CmoCh12G006370														CmoCh14G012310	up
	Csa4G025190		Csa6G448710		Csa6G077970		CmoCh04G007690		CmoCh13G008190		CmoCh12G006420														CmoCh02G013800	up
	Csa4G028420		Csa6G449250		Csa6G078510		CmoCh04G007720		CmoCh13G008290		CmoCh12G006450														CmoCh11G000290	up
	Csa4G028440		Csa6G450940		Csa6G078520		CmoCh04G007770		CmoCh13G008330		CmoCh12G006790														CmoCh06G001760	up
	Csa4G028470		Csa6G452110		Csa6G079220		CmoCh04G007780		CmoCh13G008360		CmoCh12G006870														CmoCh16G011440	up
	Csa4G028970		Csa6G452640		Csa6G079740		CmoCh04G007840		CmoCh13G008570		CmoCh12G007790														CmoCh11G003210	up
	Csa4G036590		Csa6G454310		Csa6G079750		CmoCh04G007880		CmoCh13G008890		CmoCh12G007890														CmoCh11G007020	up
	Csa4G036610		Csa6G476020		Csa6G080350		CmoCh04G007900		CmoCh13G009030		CmoCh12G008160														CmoCh04G010990	up
	Csa4G038710		Csa6G483360		Csa6G083560		CmoCh04G007930		CmoCh13G009040		CmoCh12G008320														CmoCh09G001570	up
	Csa4G043870		Csa6G486880		Csa6G085110		CmoCh04G007940		CmoCh13G009050		CmoCh12G008410														CmoCh02G009100	up
	Csa4G045010		Csa6G487550		Csa6G088080		CmoCh04G007970		CmoCh13G009150		CmoCh12G008430														CmoCh09G013400	up
	Csa4G046070		Csa6G487570		Csa6G091270		CmoCh04G007980		CmoCh13G009450		CmoCh12G008690														CmoCh12G005970	up
	Csa4G046740		Csa6G487650		Csa6G091280		CmoCh04G008030		CmoCh13G009470		CmoCh12G008720														CmoCh07G004020	up
	Csa4G046770		Csa6G488310		Csa6G091910		CmoCh04G008050		CmoCh13G009520		CmoCh12G008730														CmoCh20G009840	up
	Csa4G046790		Csa6G490080		Csa6G091930		CmoCh04G008100		CmoCh13G009560		CmoCh12G008770														CmoCh15G014710	up
	Csa4G046820		Csa6G490150		Csa6G091960		CmoCh04G008130		CmoCh13G009610		CmoCh12G009020														CmoCh04G006790	up
	Csa4G047340		Csa6G490190		Csa6G093100		CmoCh04G008140		CmoCh13G009770		CmoCh12G009090														CmoCh18G001810	up
	Csa4G047370		Csa6G490250		Csa6G094710		CmoCh04G008230		CmoCh13G009820		CmoCh12G009440														CmoCh14G017420	up
	Csa4G047900		Csa6G490810		Csa6G095940		CmoCh04G008310		CmoCh13G010130		CmoCh12G009900														CmoCh12G003170	up
	Csa4G047910		Csa6G490880		Csa6G103520		CmoCh04G008320		CmoCh13G010190		CmoCh12G009910														CmoCh04G004940	up
	Csa4G047930		Csa6G490940		Csa6G106700		CmoCh04G008380		CmoCh13G010430		CmoCh12G010420														CmoCh06G013450	up
	Csa4G048040		Csa6G494970		Csa6G106760		CmoCh04G008390		CmoCh13G010520		CmoCh12G010600														CmoCh16G005660	up
	Csa4G049060		Csa6G495120		Csa6G106820		CmoCh04G008490		CmoCh13G010530		CmoCh12G010640														CmoCh11G017970	up
	Csa4G049070		Csa6G495690		Csa6G107320		CmoCh04G008580		CmoCh13G010910		CmoCh12G011020														CmoCh04G007350	up
	Csa4G050160		Csa6G496430		Csa6G107870		CmoCh04G008650		CmoCh13G011580		CmoCh12G011050														CmoCh11G003290	up
	Csa4G050190		Csa6G497050		Csa6G107880		CmoCh04G008720		CmoCh13G011760		CmoCh12G011430														CmoCh14G015370	up
	Csa4G050280		Csa6G497060		Csa6G107930		CmoCh04G008810		CmoCh13G012070		CmoCh12G011440														CmoCh05G013580	up
	Csa4G050780		Csa6G497090		Csa6G108510		CmoCh04G008820		CmoCh13G012080		CmoCh12G011520														CmoCh07G007320	up
	Csa4G051430		Csa6G497180		Csa6G108570		CmoCh04G008830		CmoCh14G000020		CmoCh12G011740														CmoCh04G019470	up
	Csa4G052640		Csa6G497240		Csa6G110310		CmoCh04G008850		CmoCh14G000270		CmoCh12G012120														CmoCh09G003580	up
	Csa4G052700		Csa6G497300		Csa6G113500		CmoCh04G008860		CmoCh14G000290		CmoCh12G012130														CmoCh06G000610	up
	Csa4G053250		Csa6G497310		Csa6G115610		CmoCh04G008920		CmoCh14G000510		CmoCh12G012260														CmoCh02G002070	up
	Csa4G054290		Csa6G497350		Csa6G116680		CmoCh04G008990		CmoCh14G000720		CmoCh12G012470														CmoCh18G003540	up
	Csa4G055430		Csa6G498970		Csa6G118330		CmoCh04G009000		CmoCh14G001060		CmoCh12G012620														CmoCh19G001090	up
	Csa4G056600		Csa6G499030		Csa6G120420		CmoCh04G009030		CmoCh14G001260		CmoCh12G012680														CmoCh11G002360	up
	Csa4G056710		Csa6G499040		Csa6G123990		CmoCh04G009040		CmoCh14G001270		CmoCh12G012700														CmoCh07G004470	up
	Csa4G056740		Csa6G499180		Csa6G124040		CmoCh04G009080		CmoCh14G001320		CmoCh12G012710														CmoCh02G016220	up
	Csa4G056750		Csa6G499730		Csa6G124220		CmoCh04G009090		CmoCh14G001370		CmoCh12G012830														CmoCh04G014710	up
	Csa4G056760		Csa6G499800		Csa6G127480		CmoCh04G009150		CmoCh14G001430		CmoCh12G012870														CmoCh13G010690	up
	Csa4G056830		Csa6G499830		Csa6G128010		CmoCh04G009200		CmoCh14G001560		CmoCh12G012970														CmoCh17G004490	up
	Csa4G063440		Csa6G499890		Csa6G128580		CmoCh04G009290		CmoCh14G001640		CmoCh12G013000														CmoCh12G010660	up
	Csa4G063980		Csa6G500600		Csa6G128660		CmoCh04G009340		CmoCh14G001770		CmoCh12G013030														CmoCh15G015000	up
	Csa4G063990		Csa6G501280		Csa6G133710		CmoCh04G009370		CmoCh14G001810		CmoCh12G013110														CmoCh01G020710	up
	Csa4G064020		Csa6G501880		Csa6G133830		CmoCh04G009380		CmoCh14G001840		CmoCh12G013120														CmoCh20G008920	up
	Csa4G064080		Csa6G501950		Csa6G137590		CmoCh04G009430		CmoCh14G001890		CmoCh12G013400														CmoCh07G008270	up
	Csa4G064090		Csa6G501990		Csa6G139170		CmoCh04G009470		CmoCh14G002160		CmoCh12G013430														CmoCh10G002710	up
	Csa4G082310		Csa6G503370		Csa6G139190		CmoCh04G009610		CmoCh14G002280		CmoCh12G013460														CmoCh18G003200	up
	Csa4G082320		Csa6G504430		Csa6G141400		CmoCh04G009620		CmoCh14G002330		CmoCh13G000130														CmoCh17G007970	up
	Csa4G082450		Csa6G504450		Csa6G146420		CmoCh04G009710		CmoCh14G002620		CmoCh13G000200														CmoCh14G017530	up
	Csa4G083550		Csa6G504560		Csa6G147460		CmoCh04G009720		CmoCh14G002790		CmoCh13G000500														CmoCh04G030320	up
	Csa4G083590		Csa6G504590		Csa6G147660		CmoCh04G009730		CmoCh14G002830		CmoCh13G000540														CmoCh07G007910	up
	Csa4G083600		Csa6G504620		Csa6G149410		CmoCh04G009860		CmoCh14G002850		CmoCh13G000580														CmoCh19G003110	up
	Csa4G083610		Csa6G504650		Csa6G149950		CmoCh04G009870		CmoCh14G002990		CmoCh13G000860														CmoCh06G005920	up
	Csa4G091870		Csa6G505230		Csa6G151710		CmoCh04G009940		CmoCh14G003410		CmoCh13G000970														CmoCh03G000340	up
	Csa4G092450		Csa6G506530		Csa6G151720		CmoCh04G010060		CmoCh14G003760		CmoCh13G001030														CmoCh15G014030	up
	Csa4G094530		Csa6G507030		Csa6G151810		CmoCh04G010080		CmoCh14G003880		CmoCh13G001090														CmoCh04G028350	up
	Csa4G095570		Csa6G507060		Csa6G152310		CmoCh04G010110		CmoCh14G004100		CmoCh13G001100														CmoCh09G011000	up
	Csa4G099750		Csa6G507090		Csa6G152340		CmoCh04G010140		CmoCh14G004160		CmoCh13G001130														CmoCh11G006310	up
	Csa4G099770		Csa6G507140		Csa6G152350		CmoCh04G010190		CmoCh14G004370		CmoCh13G001220														CmoCh06G013070	up
	Csa4G101270		Csa6G507150		Csa6G152360		CmoCh04G010250		CmoCh14G004400		CmoCh13G001470														CmoCh14G006240	up
	Csa4G107450		Csa6G507230		Csa6G157090		CmoCh04G010300		CmoCh14G004430		CmoCh13G001500														CmoCh07G003510	up
	Csa4G107460		Csa6G507310		Csa6G176940		CmoCh04G010310		CmoCh14G004640		CmoCh13G001550														CmoCh07G002300	up
	Csa4G111620		Csa6G507370		Csa6G177190		CmoCh04G010370		CmoCh14G004800		CmoCh13G001670														CmoCh07G010640	up
	Csa4G112650		Csa6G509040		Csa6G183200		CmoCh04G010400		CmoCh14G005070		CmoCh13G001850														CmoCh04G002480	up
	Csa4G113150		Csa6G509710		Csa6G188040		CmoCh04G010610		CmoCh14G005150		CmoCh13G001880														CmoCh11G004020	up
	Csa4G113680		Csa6G511010		Csa6G188100		CmoCh04G010750		CmoCh14G005230		CmoCh13G001960														CmoCh12G009770	up
	Csa4G120790		Csa6G511040		Csa6G190340		CmoCh04G010760		CmoCh14G005630		CmoCh13G002070														CmoCh13G005130	up
	Csa4G125410		Csa6G511060		Csa6G190390		CmoCh04G010770		CmoCh14G005840		CmoCh13G002370														CmoCh12G003580	up
	Csa4G126470		Csa6G511640		Csa6G190410		CmoCh04G010830		CmoCh14G005990		CmoCh13G002410														CmoCh11G010560	up
	Csa4G129580		Csa6G512910		Csa6G205820		CmoCh04G010840		CmoCh14G006050		CmoCh13G002430														CmoCh15G001010	up
	Csa4G152290		Csa6G513450		Csa6G212890		CmoCh04G010850		CmoCh14G006180		CmoCh13G002720														CmoCh12G011960	up
	Csa4G154320		Csa6G513580		Csa6G213910		CmoCh04G010960		CmoCh14G006270		CmoCh13G003430														CmoCh01G004850	up
	Csa4G159320		Csa6G514860		Csa6G216410		CmoCh04G010990		CmoCh14G006380		CmoCh13G003600														CmoCh13G010710	up
	Csa4G162850		Csa6G514950		Csa6G223500		CmoCh04G011000		CmoCh14G006410		CmoCh13G003650														CmoCh10G000570	up
	Csa4G165900		Csa6G516590		Csa6G227020		CmoCh04G011020		CmoCh14G006450		CmoCh13G003720														CmoCh11G000440	up
	Csa4G165920		Csa6G516640		Csa6G235830		CmoCh04G011040		CmoCh14G006540		CmoCh13G003830														CmoCh14G009550	up
	Csa4G166970		Csa6G516790		Csa6G263200		CmoCh04G011060		CmoCh14G006960		CmoCh13G003970														CmoCh02G013860	up
	Csa4G179700		Csa6G516830		Csa6G271450		CmoCh04G011070		CmoCh14G007170		CmoCh13G003990														CmoCh14G020510	up
	Csa4G182270		Csa6G517040		Csa6G296960		CmoCh04G011080		CmoCh14G007380		CmoCh13G004050														CmoCh06G012430	up
	Csa4G187860		Csa6G517180		Csa6G301020		CmoCh04G011090		CmoCh14G007450		CmoCh13G004320														CmoCh20G006460	up
	Csa4G192160		Csa6G517400		Csa6G302180		CmoCh04G011130		CmoCh14G007670		CmoCh13G004450														CmoCh05G010920	up
	Csa4G192200		Csa6G518000		Csa6G309980		CmoCh04G011170		CmoCh14G007900		CmoCh13G004550														CmoCh01G000690	up
	Csa4G194780		Csa6G518040		Csa6G311000		CmoCh04G011250		CmoCh14G008050		CmoCh13G004700														CmoCh19G000170	up
	Csa4G198330		Csa6G518140		Csa6G311530		CmoCh04G011270		CmoCh14G008080		CmoCh13G004770														CmoCh11G018990	up
	Csa4G218340		Csa6G518210		Csa6G312590		CmoCh04G011290		CmoCh14G008200		CmoCh13G004880														CmoCh15G013540	up
	Csa4G219350		Csa6G518270		Csa6G315640		CmoCh04G011320		CmoCh14G008320		CmoCh13G004920														CmoCh16G002100	up
	Csa4G242880		Csa6G518280		Csa6G319720		CmoCh04G011330		CmoCh14G008640		CmoCh13G005030														CmoCh20G006950	up
	Csa4G243140		Csa6G518380		Csa6G327940		CmoCh04G011350		CmoCh14G008730		CmoCh13G005480														CmoCh05G000120	up
	Csa4G268040		Csa6G519720		Csa6G327960		CmoCh04G011380		CmoCh14G008890		CmoCh13G005500														CmoCh13G000150	up
	Csa4G268080		Csa6G520420		Csa6G330970		CmoCh04G011390		CmoCh14G009010		CmoCh13G005660														CmoCh05G005680	up
	Csa4G268090		Csa6G521020		Csa6G338030		CmoCh04G011420		CmoCh14G009620		CmoCh13G005690														CmoCh04G014330	up
	Csa4G269120		Csa6G522650		Csa6G338090		CmoCh04G011460		CmoCh14G009770		CmoCh13G005950														CmoCh01G005420	up
	Csa4G269780		Csa6G522660		Csa6G338110		CmoCh04G011470		CmoCh14G009860		CmoCh13G005980														CmoCh08G007010	up
	Csa4G269790		Csa6G522680		Csa6G343690		CmoCh04G011490		CmoCh14G009980		CmoCh13G006020														CmoCh17G006620	up
	Csa4G279910		Csa6G522800		Csa6G344270		CmoCh04G011510		CmoCh14G010050		CmoCh13G006160														CmoCh20G008280	up
	Csa4G280430		Csa6G523470		Csa6G358140		CmoCh04G011570		CmoCh14G010060		CmoCh13G006270														CmoCh14G016350	up
	Csa4G280510		Csa6G523990		Csa6G358160		CmoCh04G011630		CmoCh14G010340		CmoCh13G006760														CmoCh12G006170	up
	Csa4G280540		Csa6G524620		Csa6G358680		CmoCh04G011790		CmoCh14G010360		CmoCh13G006800														CmoCh06G006380	up
	Csa4G280560		Csa6G525660		Csa6G361260		CmoCh04G011820		CmoCh14G010430		CmoCh13G006820														CmoCh17G007030	up
	Csa4G280630		Csa6G526330		Csa6G363520		CmoCh04G011850		CmoCh14G010440		CmoCh13G007020														CmoCh02G006760	up
	Csa4G285690		Csa6G526470		Csa6G363590		CmoCh04G011890		CmoCh14G010450		CmoCh13G007030														CmoCh04G030690	up
	Csa4G285730		Csa6G526490		Csa6G363600		CmoCh04G011940		CmoCh14G010670		CmoCh13G007250														CmoCh07G004260	up
	Csa4G285740		Csa6G527060		Csa6G365130		CmoCh04G011950		CmoCh14G010860		CmoCh13G007280														CmoCh14G019400	up
	Csa4G285750		Csa6G538680		Csa6G366370		CmoCh04G011960		CmoCh14G010880		CmoCh13G007290														CmoCh12G012460	up
	Csa4G285760		Csa6G538800		Csa6G366560		CmoCh04G011990		CmoCh14G011130		CmoCh13G007300														CmoCh04G026410	up
	Csa4G285770		Csa7G000020		Csa6G382950		CmoCh04G012000		CmoCh14G011220		CmoCh13G007380														CmoCh11G019610	up
	Csa4G285780		Csa7G002520		Csa6G382990		CmoCh04G012010		CmoCh14G011240		CmoCh13G007450														CmoCh01G000140	up
	Csa4G285790		Csa7G006260		Csa6G385120		CmoCh04G012020		CmoCh14G011250		CmoCh13G007480														CmoCh03G005010	up
	Csa4G285800		Csa7G006290		Csa6G395130		CmoCh04G012030		CmoCh14G011710		CmoCh13G007500														CmoCh09G011340	up
	Csa4G286960		Csa7G007820		Csa6G397170		CmoCh04G012150		CmoCh14G011760		CmoCh13G008220														CmoCh04G001070	up
	Csa4G288610		Csa7G007830		Csa6G398200		CmoCh04G012170		CmoCh14G012150		CmoCh13G008250														CmoCh15G001150	up
	Csa4G288620		Csa7G007870		Csa6G401440		CmoCh04G012180		CmoCh14G012320		CmoCh13G008330														CmoCh09G004990	up
	Csa4G289120		Csa7G009000		Csa6G401460		CmoCh04G012240		CmoCh14G012940		CmoCh13G008360														CmoCh05G000690	up
	Csa4G290730		Csa7G009170		Csa6G401520		CmoCh04G012250		CmoCh14G013050		CmoCh13G008490														CmoCh14G015060	up
	Csa4G291370		Csa7G009730		Csa6G405340		CmoCh04G012300		CmoCh14G013160		CmoCh13G008570														CmoCh19G007600	up
	Csa4G291890		Csa7G012940		Csa6G405890		CmoCh04G012320		CmoCh14G013170		CmoCh13G008580														CmoCh14G001050	up
	Csa4G292460		Csa7G018760		Csa6G405930		CmoCh04G012330		CmoCh14G013180		CmoCh13G008680														CmoCh03G014790	up
	Csa4G292970		Csa7G018770		Csa6G407060		CmoCh04G012400		CmoCh14G013210		CmoCh13G008730														CmoCh16G002760	up
	Csa4G293020		Csa7G024130		Csa6G409380		CmoCh04G012410		CmoCh14G013220		CmoCh13G009030														CmoCh11G009120	up
	Csa4G293040		Csa7G025740		Csa6G410060		CmoCh04G012430		CmoCh14G013230		CmoCh13G009080														CmoCh11G000380	up
	Csa4G293240		Csa7G026250		Csa6G410090		CmoCh04G012440		CmoCh14G013290		CmoCh13G009130														CmoCh20G006440	up
	Csa4G293270		Csa7G029940		Csa6G410100		CmoCh04G012590		CmoCh14G013360		CmoCh13G009210														CmoCh09G002930	up
	Csa4G293290		Csa7G031690		Csa6G410630		CmoCh04G012710		CmoCh14G013400		CmoCh13G009320														CmoCh03G003420	up
	Csa4G293300		Csa7G033300		Csa6G410640		CmoCh04G012840		CmoCh14G013440		CmoCh13G009450														CmoCh13G004330	up
	Csa4G293320		Csa7G033320		Csa6G410650		CmoCh04G012850		CmoCh14G013590		CmoCh13G009520														CmoCh03G014300	up
	Csa4G293840		Csa7G037540		Csa6G411280		CmoCh04G012920		CmoCh14G013620		CmoCh13G009750														CmoCh01G002030	up
	Csa4G294940		Csa7G037590		Csa6G418400		CmoCh04G013030		CmoCh14G014040		CmoCh13G009770														CmoCh03G007090	up
	Csa4G295440		Csa7G037600		Csa6G418940		CmoCh04G013130		CmoCh14G014400		CmoCh13G009860														CmoCh08G007170	up
	Csa4G295490		Csa7G041900		Csa6G419500		CmoCh04G013270		CmoCh14G014430		CmoCh13G009920														CmoCh09G013290	up
	Csa4G296060		Csa7G043610		Csa6G419520		CmoCh04G013330		CmoCh14G014520		CmoCh13G010130														CmoCh04G006640	up
	Csa4G296130		Csa7G043640		Csa6G421670		CmoCh04G013380		CmoCh14G014790		CmoCh13G010150														CmoCh18G012140	up
	Csa4G296140		Csa7G043680		Csa6G421680		CmoCh04G013430		CmoCh14G014970		CmoCh13G010350														CmoCh02G017160	up
	Csa4G296230		Csa7G044240		Csa6G421780		CmoCh04G013480		CmoCh14G015090		CmoCh13G010520														CmoCh20G010110	up
	Csa4G296280		Csa7G045520		Csa6G423340		CmoCh04G013710		CmoCh14G015100		CmoCh13G010990														CmoCh18G006820	up
	Csa4G303040		Csa7G045540		Csa6G423360		CmoCh04G013860		CmoCh14G015250		CmoCh13G011210														CmoCh11G001090	up
	Csa4G303090		Csa7G046130		Csa6G423390		CmoCh04G013900		CmoCh14G015340		CmoCh13G011470														CmoCh05G007680	up
	Csa4G303110		Csa7G046710		Csa6G423480		CmoCh04G013910		CmoCh14G015380		CmoCh13G011580														CmoCh14G012470	up
	Csa4G303160		Csa7G047420		Csa6G424000		CmoCh04G013990		CmoCh14G015900		CmoCh13G011730														CmoCh01G013190	up
	Csa4G303680		Csa7G047440		Csa6G424530		CmoCh04G014060		CmoCh14G016230		CmoCh13G011740														CmoCh09G002900	up
	Csa4G304750		Csa7G047450		Csa6G425080		CmoCh04G014070		CmoCh14G016280		CmoCh13G011750														CmoCh09G005250	up
	Csa4G307350		Csa7G048110		Csa6G425140		CmoCh04G014120		CmoCh14G016390		CmoCh13G011760														CmoCh11G020440	up
	Csa4G307950		Csa7G048630		Csa6G425710		CmoCh04G014160		CmoCh14G016580		CmoCh13G011800														CmoCh03G005160	up
	Csa4G308500		Csa7G049140		Csa6G425780		CmoCh04G014300		CmoCh14G016590		CmoCh13G012040														CmoCh18G002780	up
	Csa4G308550		Csa7G049210		Csa6G426940		CmoCh04G014310		CmoCh14G016770		CmoCh14G000120														CmoCh12G002290	up
	Csa4G308580		Csa7G049270		Csa6G427970		CmoCh04G014330		CmoCh14G016860		CmoCh14G000420														CmoCh16G003280	up
	Csa4G308640		Csa7G050800		Csa6G428000		CmoCh04G014350		CmoCh14G017090		CmoCh14G000470														CmoCh02G016180	up
	Csa4G309180		Csa7G058560		Csa6G428020		CmoCh04G014370		CmoCh14G017140		CmoCh14G000520														CmoCh01G011110	up
	Csa4G312830		Csa7G058580		Csa6G429120		CmoCh04G014420		CmoCh14G017280		CmoCh14G000580														CmoCh10G006860	up
	Csa4G314390		Csa7G058620		Csa6G430720		CmoCh04G014440		CmoCh14G017290		CmoCh14G000710														CmoCh20G010510	up
	Csa4G314460		Csa7G063960		Csa6G430740		CmoCh04G014570		CmoCh14G017310		CmoCh14G000800														CmoCh05G009780	up
	Csa4G333620		Csa7G064050		Csa6G431740		CmoCh04G014630		CmoCh14G017610		CmoCh14G000850														CmoCh13G001070	up
	Csa4G335240		Csa7G067510		Csa6G432270		CmoCh04G014640		CmoCh14G017780		CmoCh14G000890														CmoCh11G018090	up
	Csa4G336750		Csa7G069180		Csa6G434330		CmoCh04G014710		CmoCh14G017820		CmoCh14G000960														CmoCh16G002000	up
	Csa4G337340		Csa7G069440		Csa6G439420		CmoCh04G014730		CmoCh14G017860		CmoCh14G000990														CmoCh06G016270	up
	Csa4G338940		Csa7G070770		Csa6G439940		CmoCh04G014750		CmoCh14G018040		CmoCh14G001130														CmoCh08G004010	up
	Csa4G338950		Csa7G070810		Csa6G444970		CmoCh04G014790		CmoCh14G018120		CmoCh14G001190														CmoCh20G003210	up
	Csa4G354130		Csa7G071390		Csa6G445010		CmoCh04G014830		CmoCh14G018730		CmoCh14G001270														CmoCh02G011360	up
	Csa4G359270		Csa7G071510		Csa6G445070		CmoCh04G014840		CmoCh14G018840		CmoCh14G001360														CmoCh14G022220	up
	Csa4G361270		Csa7G071560		Csa6G445090		CmoCh04G014850		CmoCh14G018990		CmoCh14G001430														CmoCh02G009180	up
	Csa4G361280		Csa7G071590		Csa6G445120		CmoCh04G015030		CmoCh14G019050		CmoCh14G001440														CmoCh20G011330	up
	Csa4G361790		Csa7G071630		Csa6G445140		CmoCh04G015080		CmoCh14G019080		CmoCh14G001500														CmoCh07G000380	up
	Csa4G361820		Csa7G071700		Csa6G445150		CmoCh04G015120		CmoCh14G019240		CmoCh14G001670														CmoCh04G004610	up
	Csa4G361850		Csa7G072720		Csa6G445185		CmoCh04G015140		CmoCh14G019810		CmoCh14G001730														CmoCh06G005740	up
	Csa4G361860		Csa7G072770		Csa6G445210		CmoCh04G015210		CmoCh14G019820		CmoCh14G001770														CmoCh19G007580	up
	Csa4G361870		Csa7G072800		Csa6G445240		CmoCh04G015230		CmoCh14G019840		CmoCh14G001810														CmoCh15G003940	up
	Csa4G361880		Csa7G072880		Csa6G445740		CmoCh04G015250		CmoCh14G020100		CmoCh14G001890														CmoCh14G021430	up
	Csa4G364040		Csa7G073420		Csa6G445760		CmoCh04G015260		CmoCh14G020210		CmoCh14G001970														CmoCh05G010330	up
	Csa4G371070		Csa7G073430		Csa6G446410		CmoCh04G015270		CmoCh14G020240		CmoCh14G002230														CmoCh01G003010	up
	Csa4G371945		Csa7G073570		Csa6G446510		CmoCh04G015290		CmoCh14G020280		CmoCh14G002240														CmoCh11G014090	up
	Csa4G379280		Csa7G073620		Csa6G447060		CmoCh04G015310		CmoCh14G020340		CmoCh14G002310														CmoCh11G019040	up
	Csa4G409800		Csa7G073630		Csa6G448140		CmoCh04G015570		CmoCh14G020400		CmoCh14G002330														CmoCh17G005830	up
	Csa4G410830		Csa7G073650		Csa6G448150		CmoCh04G015580		CmoCh14G020790		CmoCh14G002390														CmoCh02G006990	up
	Csa4G420150		Csa7G073660		Csa6G448680		CmoCh04G015610		CmoCh14G020810		CmoCh14G002710														CmoCh12G009660	up
	Csa4G420190		Csa7G073680		Csa6G449250		CmoCh04G015670		CmoCh14G021010		CmoCh14G002810														CmoCh04G025570	up
	Csa4G420210		Csa7G073720		Csa6G450360		CmoCh04G015710		CmoCh14G021490		CmoCh14G003270														CmoCh08G003130	up
	Csa4G425740		Csa7G073760		Csa6G450940		CmoCh04G015730		CmoCh14G021500		CmoCh14G003360														CmoCh04G023130	up
	Csa4G430880		Csa7G074960		Csa6G451500		CmoCh04G015740		CmoCh14G021590		CmoCh14G003550														CmoCh20G005150	up
	Csa4G436980		Csa7G075630		Csa6G452640		CmoCh04G015750		CmoCh14G021990		CmoCh14G003680														CmoCh02G009570	up
	Csa4G437010		Csa7G081680		Csa6G454350		CmoCh04G015760		CmoCh14G022210		CmoCh14G004380														CmoCh11G013850	up
	Csa4G438550		Csa7G129380		Csa6G454360		CmoCh04G015830		CmoCh14G022320		CmoCh14G004480														CmoCh14G012100	up
	Csa4G439080		Csa7G159510		Csa6G454400		CmoCh04G015840		CmoCh15G000120		CmoCh14G004770														CmoCh03G009610	up
	Csa4G443140		Csa7G195260		Csa6G486700		CmoCh04G015920		CmoCh15G000160		CmoCh14G004810														CmoCh06G000240	up
	Csa4G454650		Csa7G197300		Csa6G486880		CmoCh04G015930		CmoCh15G000210		CmoCh14G004990														CmoCh09G000570	up
	Csa4G455680		Csa7G207145		Csa6G486990		CmoCh04G015960		CmoCh15G000330		CmoCh14G005070														CmoCh19G010440	up
	Csa4G470690		Csa7G232570		Csa6G487740		CmoCh04G016020		CmoCh15G000340		CmoCh14G005140														CmoCh10G002190	up
	Csa4G495230		Csa7G235750		Csa6G488320		CmoCh04G016210		CmoCh15G000990		CmoCh14G005360														CmoCh16G013200	up
	Csa4G500330		Csa7G237850		Csa6G490080		CmoCh04G016260		CmoCh15G001160		CmoCh14G005590														CmoCh04G007680	up
	Csa4G506830		Csa7G239000		Csa6G490150		CmoCh04G016460		CmoCh15G001300		CmoCh14G005780														CmoCh20G006130	up
	Csa4G515040		Csa7G239010		Csa6G490230		CmoCh04G016480		CmoCh15G001530		CmoCh14G005830														CmoCh08G007090	up
	Csa4G552160		Csa7G239600		Csa6G490250		CmoCh04G016490		CmoCh15G001540		CmoCh14G005960														CmoCh09G005720	up
	Csa4G563690		Csa7G239640		Csa6G490260		CmoCh04G016550		CmoCh15G001690		CmoCh14G005990														CmoCh02G017140	up
	Csa4G573860		Csa7G251640		Csa6G490770		CmoCh04G016610		CmoCh15G001710		CmoCh14G006080														CmoCh16G010410	up
	Csa4G595970		Csa7G259380		Csa6G490880		CmoCh04G016620		CmoCh15G002560		CmoCh14G006090														CmoCh02G013430	up
	Csa4G598000		Csa7G267900		Csa6G491000		CmoCh04G016650		CmoCh15G002740		CmoCh14G006180														CmoCh02G009670	up
	Csa4G607030		Csa7G267980		Csa6G491070		CmoCh04G016750		CmoCh15G002840		CmoCh14G006330														CmoCh12G011400	up
	Csa4G608080		Csa7G274170		Csa6G491080		CmoCh04G016760		CmoCh15G002910		CmoCh14G006380														CmoCh14G010580	up
	Csa4G608170		Csa7G280850		Csa6G493830		CmoCh04G016870		CmoCh15G002920		CmoCh14G006700														CmoCh02G008660	up
	Csa4G614170		Csa7G291130		Csa6G494990		CmoCh04G016880		CmoCh15G002960		CmoCh14G006980														CmoCh01G005840	up
	Csa4G615240		Csa7G291180		Csa6G495070		CmoCh04G016950		CmoCh15G003270		CmoCh14G007000														CmoCh09G006630	up
	Csa4G617410		Csa7G293230		Csa6G497080		CmoCh04G017000		CmoCh15G003300		CmoCh14G007040														CmoCh02G011200	up
	Csa4G618430		Csa7G293730		Csa6G497110		CmoCh04G017010		CmoCh15G003420		CmoCh14G007170														CmoCh02G012840	up
	Csa4G618460		Csa7G293740		Csa6G497180		CmoCh04G017020		CmoCh15G003440		CmoCh14G007250														CmoCh04G031320	up
	Csa4G618490		Csa7G305890		Csa6G497240		CmoCh04G017050		CmoCh15G003770		CmoCh14G007790														CmoCh04G011130	up
	Csa4G620550		Csa7G312930		Csa6G497350		CmoCh04G017160		CmoCh15G003810		CmoCh14G007820														CmoCh18G001900	up
	Csa4G621220		Csa7G312940		Csa6G499180		CmoCh04G017170		CmoCh15G004190		CmoCh14G007870														CmoCh01G005120	up
	Csa4G622230		Csa7G320010		Csa6G499210		CmoCh04G017190		CmoCh15G004200		CmoCh14G008160														CmoCh08G003330	up
	Csa4G622750		Csa7G322060		Csa6G499800		CmoCh04G017210		CmoCh15G004240		CmoCh14G008250														CmoCh10G007570	up
	Csa4G622800		Csa7G322590		Csa6G499830		CmoCh04G017220		CmoCh15G004530		CmoCh14G008400														CmoCh04G031130	up
	Csa4G622820		Csa7G325720		Csa6G499890		CmoCh04G017240		CmoCh15G004580		CmoCh14G008410														CmoCh15G014300	up
	Csa4G622870		Csa7G333400		Csa6G500550		CmoCh04G017300		CmoCh15G004800		CmoCh14G008550														CmoCh01G008650	up
	Csa4G622880		Csa7G336480		Csa6G500600		CmoCh04G017350		CmoCh15G005100		CmoCh14G008680														CmoCh10G005290	up
	Csa4G624460		Csa7G337100		Csa6G500640		CmoCh04G017380		CmoCh15G005160		CmoCh14G008730														CmoCh12G009920	up
	Csa4G624960		Csa7G339660		Csa6G500660		CmoCh04G017420		CmoCh15G005340		CmoCh14G008790														CmoCh12G008640	up
	Csa4G627100		Csa7G342790		Csa6G501340		CmoCh04G017440		CmoCh15G005610		CmoCh14G009430														CmoCh04G015570	up
	Csa4G627110		Csa7G360030		Csa6G501950		CmoCh04G017500		CmoCh15G005630		CmoCh14G009510														CmoCh07G000750	up
	Csa4G628890		Csa7G363070		Csa6G501990		CmoCh04G017590		CmoCh15G005800		CmoCh14G009520														CmoCh18G003440	up
	Csa4G629480		Csa7G372320		Csa6G502010		CmoCh04G017660		CmoCh15G005830		CmoCh14G009620														CmoCh19G001010	up
	Csa4G631060		Csa7G372860		Csa6G502750		CmoCh04G017710		CmoCh15G005860		CmoCh14G009670														CmoCh09G001340	up
	Csa4G631570		Csa7G372950		Csa6G503880		CmoCh04G017720		CmoCh15G005890		CmoCh14G009900														CmoCh14G010680	up
	Csa4G631600		Csa7G374570		Csa6G504380		CmoCh04G017790		CmoCh15G006020		CmoCh14G010050														CmoCh11G001420	up
	Csa4G637140		Csa7G378420		Csa6G504410		CmoCh04G017810		CmoCh15G006070		CmoCh14G010340														CmoCh02G005810	up
	Csa4G637680		Csa7G378440		Csa6G504430		CmoCh04G017840		CmoCh15G006090		CmoCh14G010440														CmoCh02G011790	up
	Csa4G637720		Csa7G378480		Csa6G504450		CmoCh04G017870		CmoCh15G006100		CmoCh14G010480														CmoCh11G010670	up
	Csa4G638340		Csa7G378530		Csa6G504490		CmoCh04G017900		CmoCh15G006740		CmoCh14G010650														CmoCh05G011460	up
	Csa4G638410		Csa7G387700		Csa6G504560		CmoCh04G017930		CmoCh15G006930		CmoCh14G010760														CmoCh13G011510	up
	Csa4G639080		Csa7G387760		Csa6G504610		CmoCh04G017960		CmoCh15G007010		CmoCh14G010860														CmoCh13G005080	up
	Csa4G639120		Csa7G388300		Csa6G504650		CmoCh04G017980		CmoCh15G007070		CmoCh14G010880														CmoCh03G008590	up
	Csa4G639790		Csa7G388310		Csa6G507060		CmoCh04G018040		CmoCh15G007210		CmoCh14G011170														CmoCh09G012930	up
	Csa4G639800		Csa7G388450		Csa6G507090		CmoCh04G018090		CmoCh15G007570		CmoCh14G011220														CmoCh19G001230	up
	Csa4G641600		Csa7G390030		Csa6G507100		CmoCh04G018130		CmoCh15G007690		CmoCh14G012070														CmoCh09G004950	up
	Csa4G641610		Csa7G394000		Csa6G507140		CmoCh04G018340		CmoCh15G007790		CmoCh14G012180														CmoCh02G004280	up
	Csa4G641670		Csa7G395260		Csa6G507150		CmoCh04G018380		CmoCh15G007940		CmoCh14G012240														CmoCh14G016090	up
	Csa4G641680		Csa7G405310		Csa6G507230		CmoCh04G018530		CmoCh15G007970		CmoCh14G012320														CmoCh06G007010	up
	Csa4G642510		Csa7G405320		Csa6G507370		CmoCh04G018550		CmoCh15G008960		CmoCh14G012370														CmoCh10G006830	up
	Csa4G643100		Csa7G405820		Csa6G507450		CmoCh04G018630		CmoCh15G009030		CmoCh14G012650														CmoCh04G014850	up
	Csa4G643620		Csa7G405850		Csa6G509580		CmoCh04G018700		CmoCh15G009040		CmoCh14G012710														CmoCh08G010670	up
	Csa4G644120		Csa7G413380		Csa6G509710		CmoCh04G018810		CmoCh15G009160		CmoCh14G012840														CmoCh02G011230	up
	Csa4G644630		Csa7G414390		Csa6G510900		CmoCh04G018900		CmoCh15G009810		CmoCh14G012910														CmoCh05G010460	up
	Csa4G644680		Csa7G420770		Csa6G511010		CmoCh04G018930		CmoCh15G009830		CmoCh14G012920														CmoCh20G006110	up
	Csa4G644740		Csa7G425930		Csa6G511040		CmoCh04G018970		CmoCh15G009910		CmoCh14G012980														CmoCh03G004530	up
	Csa4G645240		Csa7G427090		Csa6G511060		CmoCh04G019150		CmoCh15G010550		CmoCh14G013000														CmoCh03G001530	up
	Csa4G645850		Csa7G427100		Csa6G511660		CmoCh04G019170		CmoCh15G010750		CmoCh14G013040														CmoCh19G011230	up
	Csa4G645970		Csa7G427120		Csa6G511860		CmoCh04G019180		CmoCh15G010770		CmoCh14G013160														CmoCh09G003420	up
	Csa4G646180		Csa7G428120		Csa6G513450		CmoCh04G019230		CmoCh15G010870		CmoCh14G013180														CmoCh15G004270	up
	Csa4G646330		Csa7G428210		Csa6G513530		CmoCh04G019270		CmoCh15G011050		CmoCh14G013210														CmoCh04G015920	up
	Csa4G647490		Csa7G428230		Csa6G513540		CmoCh04G019320		CmoCh15G011390		CmoCh14G013280														CmoCh15G005430	up
	Csa4G648000		Csa7G428980		Csa6G513550		CmoCh04G019400		CmoCh15G011460		CmoCh14G013530														CmoCh02G018540	up
	Csa4G648520		Csa7G428990		Csa6G513720		CmoCh04G019410		CmoCh15G011840		CmoCh14G013650														CmoCh07G002860	up
	Csa4G651750		Csa7G430230		Csa6G514860		CmoCh04G019440		CmoCh15G012080		CmoCh14G014370														CmoCh11G005330	up
	Csa4G651840		Csa7G431350		Csa6G516600		CmoCh04G019470		CmoCh15G012370		CmoCh14G014470														CmoCh06G013300	up
	Csa4G651970		Csa7G431390		Csa6G516790		CmoCh04G019490		CmoCh15G012790		CmoCh14G014520														CmoCh13G005960	up
	Csa4G651980		Csa7G432090		Csa6G517180		CmoCh04G019570		CmoCh15G012940		CmoCh14G014630														CmoCh05G000460	up
	Csa4G652060		Csa7G432100		Csa6G517350		CmoCh04G019580		CmoCh15G012980		CmoCh14G014740														CmoCh16G010640	up
	Csa4G652120		Csa7G432360		Csa6G517360		CmoCh04G019600		CmoCh15G013310		CmoCh14G014910														CmoCh14G019680	up
	Csa4G652130		Csa7G432390		Csa6G517370		CmoCh04G019630		CmoCh15G013620		CmoCh14G014930														CmoCh14G000320	up
	Csa4G652640		Csa7G432450		Csa6G517400		CmoCh04G019650		CmoCh15G013800		CmoCh14G015070														CmoCh05G005470	up
	Csa4G652670		Csa7G432490		Csa6G517960		CmoCh04G019830		CmoCh15G013900		CmoCh14G015180														CmoCh15G000970	up
	Csa4G652760		Csa7G433150		Csa6G518040		CmoCh04G019870		CmoCh15G014080		CmoCh14G015300														CmoCh04G010770	up
	Csa4G652820		Csa7G433930		Csa6G518110		CmoCh04G019950		CmoCh15G014370		CmoCh14G016000														CmoCh13G005710	up
	Csa4G652900		Csa7G440590		Csa6G518170		CmoCh04G020080		CmoCh15G014600		CmoCh14G016020														CmoCh06G001040	up
	Csa4G653450		Csa7G446670		Csa6G518210		CmoCh04G020250		CmoCh15G014660		CmoCh14G016070														CmoCh01G002810	up
	Csa4G653470		Csa7G446780		Csa6G518260		CmoCh04G020270		CmoCh15G014910		CmoCh14G016290														CmoCh14G000030	up
	Csa4G653480		Csa7G447100		Csa6G518320		CmoCh04G020280		CmoCh15G014990		CmoCh14G016300														CmoCh05G004610	up
	Csa4G658500		Csa7G447700		Csa6G519430		CmoCh04G020450		CmoCh15G015100		CmoCh14G016380														CmoCh04G026540	up
	Csa4G658570		Csa7G447915		Csa6G519620		CmoCh04G020570		CmoCh16G000180		CmoCh14G016390														CmoCh01G014320	up
	Csa4G658580		Csa7G448860		Csa6G519660		CmoCh04G020620		CmoCh16G000360		CmoCh14G016410														CmoCh14G022170	up
	Csa4G663700		Csa7G448910		Csa6G520420		CmoCh04G020640		CmoCh16G000380		CmoCh14G016420														CmoCh01G019710	up
	Csa4G664300		Csa7G450750		Csa6G520430		CmoCh04G020740		CmoCh16G000410		CmoCh14G016450														CmoCh14G018180	up
	Csa4G664480		Csa7G450770		Csa6G522650		CmoCh04G021060		CmoCh16G000500		CmoCh14G016700														CmoCh10G002020	up
	Csa4G664490		Csa7G450780		Csa6G524660		CmoCh04G021200		CmoCh16G000600		CmoCh14G016770														CmoCh09G008240	up
	Csa4G664550		Csa7G451340		Csa6G525220		CmoCh04G021220		CmoCh16G000930		CmoCh14G016850														CmoCh02G008710	up
	Csa4G665400		Csa7G451910		Csa6G525260		CmoCh04G021260		CmoCh16G001060		CmoCh14G016890														CmoCh18G001070	up
	Csa4G675260		Csa7G452000		Csa6G525420		CmoCh04G021510		CmoCh16G001150		CmoCh14G017020														CmoCh01G003260	up
	Csa5G000010		Csa7G452300		Csa6G526270		CmoCh04G021540		CmoCh16G001200		CmoCh14G017060														CmoCh20G000760	up
	Csa5G011720		CsaUNG000001		Csa6G526280		CmoCh04G021570		CmoCh16G001210		CmoCh14G017290														CmoCh19G006140	up
	Csa5G011730		CsaUNG008870		Csa6G526330		CmoCh04G021630		CmoCh16G001240		CmoCh14G017390														CmoCh10G008970	up
	Csa5G011760		CsaUNG012430		Csa6G527080		CmoCh04G021860		CmoCh16G001250		CmoCh14G017580														CmoCh14G013930	up
	Csa5G014290		CsaUNG014640		Csa6G538090		CmoCh04G021920		CmoCh16G001300		CmoCh14G017720														CmoCh02G006230	up
	Csa5G021290		CsaUNG017640		Csa6G538620		CmoCh04G022020		CmoCh16G001400		CmoCh14G017760														CmoCh17G012970	up
	Csa5G021320		CsaUNG026680		Csa6G538660		CmoCh04G022040		CmoCh16G001530		CmoCh14G017790														CmoCh05G000750	up
	Csa5G023870		CsaUNG027330		Csa6G538760		CmoCh04G022090		CmoCh16G002370		CmoCh14G018060														CmoCh18G004880	up
	Csa5G037656				Csa6G538770		CmoCh04G022120		CmoCh16G002490		CmoCh14G018110														CmoCh17G006970	up
	Csa5G038093				Csa6G538800		CmoCh04G022160		CmoCh16G002590		CmoCh14G018200														CmoCh02G005070	up
	Csa5G047770				Csa7G000010		CmoCh04G022190		CmoCh16G002840		CmoCh14G018330														CmoCh03G004750	up
	Csa5G049530				Csa7G000520		CmoCh04G022270		CmoCh16G003070		CmoCh14G018400														CmoCh13G006710	up
	Csa5G057140				Csa7G002520		CmoCh04G022280		CmoCh16G003100		CmoCh14G018670														CmoCh04G007340	up
	Csa5G072680				Csa7G004030		CmoCh04G022390		CmoCh16G003290		CmoCh14G018730														CmoCh04G007540	up
	Csa5G074685				Csa7G004040		CmoCh04G022400		CmoCh16G003400		CmoCh14G018740														CmoCh16G002240	up
	Csa5G077190				Csa7G004690		CmoCh04G022450		CmoCh16G003410		CmoCh14G018840														CmoCh01G006290	up
	Csa5G077770				Csa7G006290		CmoCh04G022530		CmoCh16G003620		CmoCh14G018910														CmoCh10G010620	up
	Csa5G077780				Csa7G007820		CmoCh04G022610		CmoCh16G003890		CmoCh14G018980														CmoCh07G006490	up
	Csa5G097460				Csa7G007920		CmoCh04G022630		CmoCh16G004190		CmoCh14G019210														CmoCh17G003020	up
	Csa5G100000				Csa7G009000		CmoCh04G022750		CmoCh16G004350		CmoCh14G019360														CmoCh03G013400	up
	Csa5G115170				Csa7G009170		CmoCh04G022780		CmoCh16G004490		CmoCh14G019990														CmoCh01G015190	up
	Csa5G118190				Csa7G009730		CmoCh04G022890		CmoCh16G004500		CmoCh14G020100														CmoCh03G000140	up
	Csa5G126730				Csa7G009780		CmoCh04G022940		CmoCh16G004890		CmoCh14G020120														CmoCh06G000890	up
	Csa5G128230				Csa7G010800		CmoCh04G022980		CmoCh16G004950		CmoCh14G020150														CmoCh16G007830	up
	Csa5G135340				Csa7G011815		CmoCh04G023040		CmoCh16G005090		CmoCh14G020170														CmoCh18G003360	up
	Csa5G138470				Csa7G014500		CmoCh04G023060		CmoCh16G005120		CmoCh14G020210														CmoCh04G019170	up
	Csa5G138480				Csa7G014520		CmoCh04G023120		CmoCh16G005160		CmoCh14G020220														CmoCh18G008530	up
	Csa5G139090				Csa7G016600		CmoCh04G023130		CmoCh16G005320		CmoCh14G020500														CmoCh04G000490	up
	Csa5G139330				Csa7G018760		CmoCh04G023170		CmoCh16G005340		CmoCh14G020740														CmoCh15G006850	up
	Csa5G139380				Csa7G018770		CmoCh04G023240		CmoCh16G005380		CmoCh14G020860														CmoCh14G014330	up
	Csa5G139450				Csa7G024130		CmoCh04G023340		CmoCh16G005600		CmoCh14G020910														CmoCh03G014860	up
	Csa5G139500				Csa7G029390		CmoCh04G023350		CmoCh16G005790		CmoCh14G021020														CmoCh04G025860	up
	Csa5G139540				Csa7G030510		CmoCh04G023390		CmoCh16G006150		CmoCh14G021320														CmoCh06G001850	up
	Csa5G139660				Csa7G031690		CmoCh04G023420		CmoCh16G006300		CmoCh14G021510														CmoCh01G005300	up
	Csa5G139760				Csa7G033290		CmoCh04G023430		CmoCh16G006400		CmoCh14G021710														CmoCh03G005830	up
	Csa5G139850				Csa7G037500		CmoCh04G023660		CmoCh16G006640		CmoCh14G021760														CmoCh18G007750	up
	Csa5G140450				Csa7G037530		CmoCh04G023680		CmoCh16G006800		CmoCh14G021990														CmoCh17G005240	up
	Csa5G141070				Csa7G037540		CmoCh04G023710		CmoCh16G006910		CmoCh14G022130														CmoCh12G003560	up
	Csa5G141100				Csa7G037590		CmoCh04G023720		CmoCh16G006920		CmoCh14G022210														CmoCh15G007040	up
	Csa5G141120				Csa7G037650		CmoCh04G023740		CmoCh16G007390		CmoCh14G022410														CmoCh19G008220	up
	Csa5G141190				Csa7G041360		CmoCh04G023750		CmoCh16G007400		CmoCh15G000130														CmoCh18G004890	up
	Csa5G146190				Csa7G043020		CmoCh04G023760		CmoCh16G007450		CmoCh15G000210														CmoCh02G005040	up
	Csa5G146200				Csa7G043560		CmoCh04G023810		CmoCh16G007480		CmoCh15G000310														CmoCh04G007420	up
	Csa5G146280				Csa7G043590		CmoCh04G023990		CmoCh16G007900		CmoCh15G000350														CmoCh04G011000	up
	Csa5G146830				Csa7G043640		CmoCh04G024080		CmoCh16G007950		CmoCh15G000390														CmoCh16G012130	up
	Csa5G146850				Csa7G043680		CmoCh04G024110		CmoCh16G008030		CmoCh15G000410														CmoCh04G004910	up
	Csa5G146870				Csa7G044190		CmoCh04G024130		CmoCh16G008230		CmoCh15G000680														CmoCh02G003960	up
	Csa5G146950				Csa7G044240		CmoCh04G024230		CmoCh16G008310		CmoCh15G000930														CmoCh05G004140	up
	Csa5G147470				Csa7G044950		CmoCh04G024330		CmoCh16G008380		CmoCh15G001060														CmoCh14G019350	up
	Csa5G148550				Csa7G044980		CmoCh04G024440		CmoCh16G008520		CmoCh15G001160														CmoCh08G010370	up
	Csa5G148560				Csa7G045520		CmoCh04G024450		CmoCh16G008530		CmoCh15G001300														CmoCh18G013360	up
	Csa5G148650				Csa7G046120		CmoCh04G024470		CmoCh16G008630		CmoCh15G001510														CmoCh12G012880	up
	Csa5G148770				Csa7G046710		CmoCh04G024490		CmoCh16G009070		CmoCh15G001530														CmoCh19G008570	up
	Csa5G148790				Csa7G047420		CmoCh04G024510		CmoCh16G009290		CmoCh15G001550														CmoCh17G011360	up
	Csa5G148810				Csa7G048120		CmoCh04G024520		CmoCh16G009330		CmoCh15G001610														CmoCh15G008070	up
	Csa5G148830				Csa7G049140		CmoCh04G024530		CmoCh16G009480		CmoCh15G001690														CmoCh03G006810	up
	Csa5G149860				Csa7G049270		CmoCh04G024550		CmoCh16G009640		CmoCh15G001710														CmoCh08G006230	up
	Csa5G149880				Csa7G050800		CmoCh04G024560		CmoCh16G009760		CmoCh15G001920														CmoCh01G017850	up
	Csa5G150400				Csa7G058030		CmoCh04G024600		CmoCh16G009840		CmoCh15G002060														CmoCh02G007330	up
	Csa5G150970				Csa7G058560		CmoCh04G024630		CmoCh16G009970		CmoCh15G002180														CmoCh08G001250	up
	Csa5G151610				Csa7G058650		CmoCh04G024670		CmoCh16G010300		CmoCh15G002350														CmoCh14G003950	up
	Csa5G152240				Csa7G060160		CmoCh04G024690		CmoCh16G010580		CmoCh15G002530														CmoCh08G004200	up
	Csa5G152260				Csa7G061710		CmoCh04G024700		CmoCh16G010660		CmoCh15G002590														CmoCh02G012480	up
	Csa5G152840				Csa7G063950		CmoCh04G024710		CmoCh16G010790		CmoCh15G002690														CmoCh02G015130	up
	Csa5G152910				Csa7G063960		CmoCh04G024720		CmoCh16G010800		CmoCh15G002740														CmoCh01G018000	up
	Csa5G153030				Csa7G064070		CmoCh04G024730		CmoCh16G011110		CmoCh15G002920														CmoCh16G012460	up
	Csa5G154190				Csa7G067340		CmoCh04G024840		CmoCh16G011120		CmoCh15G003020														CmoCh04G015710	up
	Csa5G154780				Csa7G069180		CmoCh04G024880		CmoCh16G011310		CmoCh15G003240														CmoCh17G007540	up
	Csa5G154790				Csa7G069440		CmoCh04G024900		CmoCh16G011320		CmoCh15G003640														CmoCh15G004070	up
	Csa5G154910				Csa7G069700		CmoCh04G025040		CmoCh16G011340		CmoCh15G003760														CmoCh08G003100	up
	Csa5G155450				Csa7G069720		CmoCh04G025080		CmoCh16G011500		CmoCh15G003810														CmoCh16G009500	up
	Csa5G156110				Csa7G070220		CmoCh04G025150		CmoCh16G011510		CmoCh15G003840														CmoCh10G004010	up
	Csa5G157220				Csa7G070770		CmoCh04G025220		CmoCh16G011910		CmoCh15G004280														CmoCh05G005750	up
	Csa5G157230				Csa7G070800		CmoCh04G025230		CmoCh16G011930		CmoCh15G004290														CmoCh02G008190	up
	Csa5G157270				Csa7G070810		CmoCh04G025310		CmoCh16G012210		CmoCh15G004370														CmoCh15G004990	up
	Csa5G157930				Csa7G070830		CmoCh04G025530		CmoCh16G012440		CmoCh15G004450														CmoCh11G018330	up
	Csa5G158540				Csa7G071460		CmoCh04G025560		CmoCh16G012490		CmoCh15G004480														CmoCh03G012180	up
	Csa5G158580				Csa7G071645		CmoCh04G025570		CmoCh16G013030		CmoCh15G004610														CmoCh01G015860	up
	Csa5G160130				Csa7G071700		CmoCh04G025600		CmoCh16G013110		CmoCh15G004690														CmoCh17G010570	up
	Csa5G160200				Csa7G072720		CmoCh04G025650		CmoCh16G013180		CmoCh15G004800														CmoCh05G006180	up
	Csa5G160770				Csa7G072780		CmoCh04G025720		CmoCh16G013310		CmoCh15G005100														CmoCh05G006050	up
	Csa5G161920				Csa7G072880		CmoCh04G025730		CmoCh17G000290		CmoCh15G005160														CmoCh11G014530	up
	Csa5G162010				Csa7G073420		CmoCh04G025760		CmoCh17G000410		CmoCh15G005270														CmoCh03G006900	up
	Csa5G162580				Csa7G073570		CmoCh04G025770		CmoCh17G000460		CmoCh15G005340														CmoCh02G016250	up
	Csa5G162620				Csa7G073610		CmoCh04G025800		CmoCh17G000660		CmoCh15G005350														CmoCh17G007600	up
	Csa5G165270				Csa7G073660		CmoCh04G025820		CmoCh17G000740		CmoCh15G005440														CmoCh08G012210	up
	Csa5G165850				Csa7G073680		CmoCh04G025860		CmoCh17G000870		CmoCh15G005490														CmoCh07G003960	up
	Csa5G166400				Csa7G073740		CmoCh04G025870		CmoCh17G000910		CmoCh15G005630														CmoCh14G004970	up
	Csa5G166440				Csa7G075590		CmoCh04G025920		CmoCh17G001030		CmoCh15G005670														CmoCh19G010580	up
	Csa5G166470				Csa7G081680		CmoCh04G025960		CmoCh17G001150		CmoCh15G005860														CmoCh10G002410	up
	Csa5G167010				Csa7G091220		CmoCh04G026050		CmoCh17G001170		CmoCh15G005990														CmoCh11G019190	up
	Csa5G167020				Csa7G219800		CmoCh04G026070		CmoCh17G001380		CmoCh15G006120														CmoCh13G000560	up
	Csa5G167030				Csa7G221340		CmoCh04G026170		CmoCh17G001400		CmoCh15G006190														CmoCh14G016100	up
	Csa5G167050				Csa7G232570		CmoCh04G026210		CmoCh17G001420		CmoCh15G006220														CmoCh03G010020	up
	Csa5G167150				Csa7G234140		CmoCh04G026240		CmoCh17G001800		CmoCh15G006410														CmoCh08G009130	up
	Csa5G167190				Csa7G234730		CmoCh04G026280		CmoCh17G001810		CmoCh15G006430														CmoCh08G009050	up
	Csa5G167220				Csa7G235750		CmoCh04G026290		CmoCh17G001820		CmoCh15G006650														CmoCh11G014600	up
	Csa5G168760				Csa7G236280		CmoCh04G026340		CmoCh17G001980		CmoCh15G006710														CmoCh18G001470	up
	Csa5G168830				Csa7G237850		CmoCh04G026410		CmoCh17G002150		CmoCh15G006950														CmoCh02G016830	up
	Csa5G168900				Csa7G267900		CmoCh04G026420		CmoCh17G002330		CmoCh15G007120														CmoCh13G007130	up
	Csa5G168980				Csa7G278210		CmoCh04G026450		CmoCh17G002760		CmoCh15G007210														CmoCh13G009930	up
	Csa5G168990				Csa7G278220		CmoCh04G026480		CmoCh17G003210		CmoCh15G007290														CmoCh19G006540	up
	Csa5G169000				Csa7G279240		CmoCh04G026510		CmoCh17G003370		CmoCh15G007370														CmoCh01G001530	up
	Csa5G169010				Csa7G280850		CmoCh04G026540		CmoCh17G003500		CmoCh15G007460														CmoCh06G004890	up
	Csa5G169030				Csa7G290470		CmoCh04G026590		CmoCh17G003660		CmoCh15G007540														CmoCh11G007980	up
	Csa5G169060				Csa7G291130		CmoCh04G026630		CmoCh17G003730		CmoCh15G007550														CmoCh06G001240	up
	Csa5G169090				Csa7G305890		CmoCh04G026650		CmoCh17G003800		CmoCh15G007690														CmoCh01G019560	up
	Csa5G171170				Csa7G312940		CmoCh04G026680		CmoCh17G003820		CmoCh15G007790														CmoCh15G006060	up
	Csa5G171680				Csa7G318990		CmoCh04G026710		CmoCh17G003890		CmoCh15G007890														CmoCh03G008710	up
	Csa5G171700				Csa7G322060		CmoCh04G026750		CmoCh17G004050		CmoCh15G007970														CmoCh12G010820	up
	Csa5G172270				Csa7G327730		CmoCh04G026850		CmoCh17G004090		CmoCh15G008090														CmoCh10G003610	up
	Csa5G172810				Csa7G333400		CmoCh04G026870		CmoCh17G004310		CmoCh15G008350														CmoCh07G010570	up
	Csa5G173440				Csa7G336480		CmoCh04G026910		CmoCh17G004380		CmoCh15G008430														CmoCh03G004160	up
	Csa5G173480				Csa7G337100		CmoCh04G026950		CmoCh17G004440		CmoCh15G008530														CmoCh10G001000	up
	Csa5G174630				Csa7G351890		CmoCh04G026980		CmoCh17G004580		CmoCh15G008630														CmoCh20G000260	up
	Csa5G175710				Csa7G360030		CmoCh04G027000		CmoCh17G004740		CmoCh15G008640														CmoCh18G012890	up
	Csa5G175820				Csa7G368100		CmoCh04G027030		CmoCh17G004750		CmoCh15G008840														CmoCh08G008350	up
	Csa5G175910				Csa7G372360		CmoCh04G027050		CmoCh17G005010		CmoCh15G009040														CmoCh11G004220	up
	Csa5G175940				Csa7G372950		CmoCh04G027070		CmoCh17G005310		CmoCh15G009060														CmoCh19G007380	up
	Csa5G177090				Csa7G374540		CmoCh04G027120		CmoCh17G005320		CmoCh15G009230														CmoCh17G012410	up
	Csa5G178710				Csa7G378420		CmoCh04G027140		CmoCh17G005340		CmoCh15G009270														CmoCh02G001390	up
	Csa5G179220				Csa7G378520		CmoCh04G027200		CmoCh17G005690		CmoCh15G009410														CmoCh17G013230	up
	Csa5G179750				Csa7G378530		CmoCh04G027210		CmoCh17G006310		CmoCh15G009430														CmoCh03G014250	up
	Csa5G179760				Csa7G388300		CmoCh04G027340		CmoCh17G006550		CmoCh15G009450														CmoCh14G020350	up
	Csa5G181430				Csa7G388390		CmoCh04G027370		CmoCh17G006590		CmoCh15G009460														CmoCh17G002040	up
	Csa5G182120				Csa7G390060		CmoCh04G027390		CmoCh17G006720		CmoCh15G009470														CmoCh12G006860	up
	Csa5G182730				Csa7G390070		CmoCh04G027440		CmoCh17G006760		CmoCh15G009860														CmoCh09G005190	up
	Csa5G182760				Csa7G390090		CmoCh04G027510		CmoCh17G007180		CmoCh15G010160														CmoCh09G007390	up
	Csa5G184270				Csa7G390200		CmoCh04G027550		CmoCh17G007420		CmoCh15G010310														CmoCh05G004390	up
	Csa5G184310				Csa7G392330		CmoCh04G027620		CmoCh17G007940		CmoCh15G010770														CmoCh06G009900	up
	Csa5G187870				Csa7G393460		CmoCh04G027640		CmoCh17G007990		CmoCh15G010910														CmoCh10G005210	up
	Csa5G189920				Csa7G394000		CmoCh04G027660		CmoCh17G008270		CmoCh15G010920														CmoCh13G010700	up
	Csa5G190520				Csa7G395800		CmoCh04G027750		CmoCh17G008320		CmoCh15G011140														CmoCh11G010810	up
	Csa5G196560				Csa7G396470		CmoCh04G027760		CmoCh17G008340		CmoCh15G011190														CmoCh06G010130	up
	Csa5G198220				Csa7G398090		CmoCh04G027790		CmoCh17G008390		CmoCh15G011390														CmoCh16G013160	up
	Csa5G198770				Csa7G405320		CmoCh04G027880		CmoCh17G008440		CmoCh15G011420														CmoCh09G002780	up
	Csa5G199280				Csa7G405820		CmoCh04G027900		CmoCh17G008570		CmoCh15G011460														CmoCh09G009370	up
	Csa5G201320				Csa7G407540		CmoCh04G027910		CmoCh17G008600		CmoCh15G011500														CmoCh10G009010	up
	Csa5G206420				Csa7G407600		CmoCh04G027940		CmoCh17G008670		CmoCh15G011550														CmoCh01G017940	up
	Csa5G207940				Csa7G407620		CmoCh04G028070		CmoCh17G008890		CmoCh15G011710														CmoCh08G004140	up
	Csa5G207960				Csa7G407710		CmoCh04G028230		CmoCh17G009160		CmoCh15G011780														CmoCh09G000490	up
	Csa5G218200				Csa7G407820		CmoCh04G028260		CmoCh17G009180		CmoCh15G012000														CmoCh10G010360	up
	Csa5G218230				Csa7G413890		CmoCh04G028280		CmoCh17G009880		CmoCh15G012170														CmoCh12G013130	up
	Csa5G218770				Csa7G414390		CmoCh04G028300		CmoCh17G009920		CmoCh15G012210														CmoCh10G007660	up
	Csa5G218840				Csa7G414480		CmoCh04G028340		CmoCh17G009980		CmoCh15G012380														CmoCh03G005440	up
	Csa5G219380				Csa7G420690		CmoCh04G028350		CmoCh17G010370		CmoCh15G012490														CmoCh01G000860	up
	Csa5G220390				Csa7G420770		CmoCh04G028500		CmoCh17G010380		CmoCh15G012620														CmoCh01G007420	up
	Csa5G221940				Csa7G426460		CmoCh04G028540		CmoCh17G010820		CmoCh15G012730														CmoCh06G011690	up
	Csa5G221960				Csa7G428150		CmoCh04G028560		CmoCh17G010930		CmoCh15G012740														CmoCh15G008400	up
	Csa5G223070				Csa7G428210		CmoCh04G028680		CmoCh17G010980		CmoCh15G012780														CmoCh15G001800	up
	Csa5G224130				Csa7G428220		CmoCh04G028760		CmoCh17G010990		CmoCh15G012790														CmoCh01G000430	up
	Csa5G239140				Csa7G428230		CmoCh04G028780		CmoCh17G011060		CmoCh15G012980														CmoCh09G001580	up
	Csa5G259720				Csa7G428840		CmoCh04G028820		CmoCh17G011410		CmoCh15G013110														CmoCh16G009460	up
	Csa5G261720				Csa7G428990		CmoCh04G028870		CmoCh17G011940		CmoCh15G013120														CmoCh17G001140	up
	Csa5G262260				Csa7G430150		CmoCh04G028900		CmoCh17G011960		CmoCh15G013130														CmoCh18G003400	up
	Csa5G263270				Csa7G430180		CmoCh04G028920		CmoCh17G011970		CmoCh15G013210														CmoCh13G000170	up
	Csa5G269890				Csa7G430200		CmoCh04G029050		CmoCh17G012290		CmoCh15G013620														CmoCh09G005140	up
	Csa5G272920				Csa7G430210		CmoCh04G029080		CmoCh17G012520		CmoCh15G013880														CmoCh15G009760	up
	Csa5G272930				Csa7G430230		CmoCh04G029210		CmoCh17G012580		CmoCh15G014070														CmoCh15G010530	up
	Csa5G276460				Csa7G430240		CmoCh04G029240		CmoCh17G012630		CmoCh15G014100														CmoCh07G004950	up
	Csa5G285030				Csa7G430250		CmoCh04G029250		CmoCh17G012680		CmoCh15G014160														CmoCh04G014300	up
	Csa5G289650				Csa7G430770		CmoCh04G029310		CmoCh17G012770		CmoCh15G014240														CmoCh06G012110	up
	Csa5G313340				Csa7G430780		CmoCh04G029340		CmoCh17G012780		CmoCh15G014290														CmoCh19G006270	up
	Csa5G318390				Csa7G431340		CmoCh04G029380		CmoCh17G012800		CmoCh15G014450														CmoCh09G001390	up
	Csa5G319910				Csa7G431370		CmoCh04G029400		CmoCh17G013160		CmoCh15G014460														CmoCh14G003490	up
	Csa5G346550				Csa7G431400		CmoCh04G029410		CmoCh17G013170		CmoCh15G014720														CmoCh09G006930	up
	Csa5G348050				Csa7G432010		CmoCh04G029450		CmoCh17G013460		CmoCh15G014790														CmoCh03G002400	up
	Csa5G366670				Csa7G432390		CmoCh04G029470		CmoCh17G013750		CmoCh15G014800														CmoCh20G000660	up
	Csa5G373190				Csa7G432450		CmoCh04G029480		CmoCh18G000170		CmoCh15G014910														CmoCh04G006030	up
	Csa5G374730				Csa7G432630		CmoCh04G029550		CmoCh18G000610		CmoCh16G000130														CmoCh16G002270	up
	Csa5G381800				Csa7G432650		CmoCh04G029570		CmoCh18G000620		CmoCh16G000180														CmoCh05G001890	up
	Csa5G383850				Csa7G433330		CmoCh04G029590		CmoCh18G000660		CmoCh16G000500														CmoCh04G002010	up
	Csa5G387940				Csa7G433350		CmoCh04G029620		CmoCh18G000950		CmoCh16G000510														CmoCh01G015750	up
	Csa5G409690				Csa7G440550		CmoCh04G029670		CmoCh18G001030		CmoCh16G000600														CmoCh02G008000	up
	Csa5G409700				Csa7G441625		CmoCh04G029730		CmoCh18G001100		CmoCh16G000750														CmoCh10G007290	up
	Csa5G410720				Csa7G446670		CmoCh04G029740		CmoCh18G001240		CmoCh16G000960														CmoCh01G003240	up
	Csa5G410730				Csa7G446960		CmoCh04G029760		CmoCh18G001260		CmoCh16G001060														CmoCh02G002270	up
	Csa5G429960				Csa7G447020		CmoCh04G029870		CmoCh18G001390		CmoCh16G001100														CmoCh04G027750	up
	Csa5G429970				Csa7G447100		CmoCh04G029890		CmoCh18G001580		CmoCh16G001200														CmoCh10G007970	up
	Csa5G434550				Csa7G447700		CmoCh04G029980		CmoCh18G001600		CmoCh16G001210														CmoCh15G001000	up
	Csa5G440080				Csa7G447990		CmoCh04G030000		CmoCh18G001690		CmoCh16G001220														CmoCh01G020360	up
	Csa5G440120				Csa7G448130		CmoCh04G030040		CmoCh18G001950		CmoCh16G001290														CmoCh01G003430	up
	Csa5G456720				Csa7G448680		CmoCh04G030090		CmoCh18G002040		CmoCh16G001310														CmoCh07G014080	up
	Csa5G457770				Csa7G448690		CmoCh04G030100		CmoCh18G002170		CmoCh16G001810														CmoCh04G008390	up
	Csa5G457780				Csa7G448770		CmoCh04G030160		CmoCh18G002220		CmoCh16G001850														CmoCh14G007570	up
	Csa5G468430				Csa7G448860		CmoCh04G030170		CmoCh18G002360		CmoCh16G002120														CmoCh06G002440	up
	Csa5G468980				Csa7G450530		CmoCh04G030220		CmoCh18G002630		CmoCh16G002150														CmoCh04G000610	up
	Csa5G469050				Csa7G450750		CmoCh04G030320		CmoCh18G002650		CmoCh16G002180														CmoCh16G012140	up
	Csa5G470050				Csa7G450770		CmoCh04G030340		CmoCh18G003100		CmoCh16G002260														CmoCh09G011310	up
	Csa5G470560				Csa7G450780		CmoCh04G030360		CmoCh18G003500		CmoCh16G002300														CmoCh15G002470	up
	Csa5G478610				Csa7G451340		CmoCh04G030410		CmoCh18G003740		CmoCh16G002590														CmoCh08G002540	up
	Csa5G478620				Csa7G451910		CmoCh04G030430		CmoCh18G004050		CmoCh16G002910														CmoCh04G013430	up
	Csa5G485690				Csa7G451920		CmoCh04G030470		CmoCh18G004170		CmoCh16G002960														CmoCh03G013550	up
	Csa5G487700				Csa7G452200		CmoCh04G030500		CmoCh18G004270		CmoCh16G002980														CmoCh04G029310	up
	Csa5G489320				Csa7G452290		CmoCh04G030560		CmoCh18G004380		CmoCh16G003400														CmoCh11G017650	up
	Csa5G490820				Csa7G452890		CmoCh04G030630		CmoCh18G004450		CmoCh16G003410														CmoCh08G002050	up
	Csa5G492350				CsaUNG006250		CmoCh04G030650		CmoCh18G004540		CmoCh16G003620														CmoCh06G000060	up
	Csa5G495950				CsaUNG012450		CmoCh04G030660		CmoCh18G004810		CmoCh16G003690														CmoCh03G004600	up
	Csa5G496510				CsaUNG014590		CmoCh04G030680		CmoCh18G004820		CmoCh16G003700														CmoCh14G006630	up
	Csa5G497050				CsaUNG014640		CmoCh04G030690		CmoCh18G004920		CmoCh16G003720														CmoCh19G010050	up
	Csa5G503560				CsaUNG017640		CmoCh04G030770		CmoCh18G004980		CmoCh16G003730														CmoCh16G002130	up
	Csa5G505740				CsaUNG024810		CmoCh04G030790		CmoCh18G005030		CmoCh16G004060														CmoCh18G001110	up
	Csa5G505750				CsaUNG024960		CmoCh04G030810		CmoCh18G005080		CmoCh16G004580														CmoCh12G008460	up
	Csa5G505770				CsaUNG026830		CmoCh04G030820		CmoCh18G005290		CmoCh16G004800														CmoCh10G001750	up
	Csa5G505800				CsaUNG033660		CmoCh04G030850		CmoCh18G005710		CmoCh16G004960														CmoCh05G014050	up
	Csa5G505820						CmoCh04G030860		CmoCh18G005800		CmoCh16G004990														CmoCh13G011950	up
	Csa5G506320						CmoCh04G030870		CmoCh18G006100		CmoCh16G005120														CmoCh07G003420	up
	Csa5G512850						CmoCh04G030950		CmoCh18G006130		CmoCh16G005380														CmoCh07G014090	up
	Csa5G512860						CmoCh04G030980		CmoCh18G006260		CmoCh16G005750														CmoCh07G007260	up
	Csa5G515020						CmoCh04G031020		CmoCh18G006280		CmoCh16G005780														CmoCh07G011000	up
	Csa5G515040						CmoCh04G031120		CmoCh18G006480		CmoCh16G005850														CmoCh01G011560	up
	Csa5G517150						CmoCh04G031130		CmoCh18G006980		CmoCh16G005960														CmoCh20G005970	up
	Csa5G517720						CmoCh04G031180		CmoCh18G007040		CmoCh16G005980														CmoCh07G004340	up
	Csa5G517740						CmoCh04G031190		CmoCh18G007090		CmoCh16G006370														CmoCh15G012310	up
	Csa5G517760						CmoCh04G031210		CmoCh18G007400		CmoCh16G006440														CmoCh18G010410	up
	Csa5G517800						CmoCh04G031230		CmoCh18G007510		CmoCh16G006490														CmoCh03G000610	up
	Csa5G517820						CmoCh04G031250		CmoCh18G007600		CmoCh16G006550														CmoCh01G010800	up
	Csa5G517880						CmoCh04G031320		CmoCh18G007670		CmoCh16G006590														CmoCh09G007340	up
	Csa5G522990						CmoCh04G031390		CmoCh18G008270		CmoCh16G006780														CmoCh01G003980	up
	Csa5G523080						CmoCh04G031530		CmoCh18G008360		CmoCh16G006910														CmoCh07G001280	up
	Csa5G523090						CmoCh04G031540		CmoCh18G008590		CmoCh16G007080														CmoCh20G003450	up
	Csa5G523160						CmoCh04G031570		CmoCh18G008750		CmoCh16G007220														CmoCh16G007790	up
	Csa5G523170						CmoCh04G031580		CmoCh18G008770		CmoCh16G007240														CmoCh03G000190	up
	Csa5G523690						CmoCh05G000010		CmoCh18G008780		CmoCh16G007360														CmoCh01G019030	up
	Csa5G524830						CmoCh05G000030		CmoCh18G008850		CmoCh16G008020														CmoCh11G004160	up
	Csa5G524860						CmoCh05G000050		CmoCh18G008890		CmoCh16G008030														CmoCh03G003600	up
	Csa5G525610						CmoCh05G000060		CmoCh18G008910		CmoCh16G008140														CmoCh03G001890	up
	Csa5G532470						CmoCh05G000100		CmoCh18G009120		CmoCh16G008150														CmoCh06G013700	up
	Csa5G532970						CmoCh05G000120		CmoCh18G009160		CmoCh16G008210														CmoCh16G012560	up
	Csa5G533470						CmoCh05G000230		CmoCh18G009300		CmoCh16G008570														CmoCh03G001010	up
	Csa5G537000						CmoCh05G000240		CmoCh18G009320		CmoCh16G008980														CmoCh04G000500	up
	Csa5G544060						CmoCh05G000280		CmoCh18G009360		CmoCh16G008990														CmoCh11G006460	up
	Csa5G546590						CmoCh05G000340		CmoCh18G009680		CmoCh16G009060														CmoCh05G006330	up
	Csa5G547610						CmoCh05G000350		CmoCh18G009700		CmoCh16G009070														CmoCh14G010740	up
	Csa5G548110						CmoCh05G000400		CmoCh18G009950		CmoCh16G009180														CmoCh17G002970	up
	Csa5G549170						CmoCh05G000460		CmoCh18G010040		CmoCh16G009330														CmoCh19G005570	up
	Csa5G551250						CmoCh05G000480		CmoCh18G010240		CmoCh16G009420														CmoCh04G030650	up
	Csa5G567300						CmoCh05G000560		CmoCh18G010590		CmoCh16G009560														CmoCh10G007000	up
	Csa5G567800						CmoCh05G000630		CmoCh18G010760		CmoCh16G009930														CmoCh13G008560	up
	Csa5G571510						CmoCh05G000640		CmoCh18G011150		CmoCh16G009940														CmoCh18G009760	up
	Csa5G571570						CmoCh05G000660		CmoCh18G011340		CmoCh16G010790														CmoCh04G002840	up
	Csa5G576640						CmoCh05G000690		CmoCh18G011410		CmoCh16G011420														CmoCh18G010120	up
	Csa5G576650						CmoCh05G000700		CmoCh18G011440		CmoCh16G011510														CmoCh11G004720	up
	Csa5G579060						CmoCh05G000750		CmoCh18G011490		CmoCh16G011610														CmoCh06G017080	up
	Csa5G579560						CmoCh05G000810		CmoCh18G011590		CmoCh16G011820														CmoCh04G026850	up
	Csa5G579570						CmoCh05G000820		CmoCh18G011670		CmoCh16G012170														CmoCh16G006160	up
	Csa5G580620						CmoCh05G000840		CmoCh18G011710		CmoCh16G012230														CmoCh20G006150	up
	Csa5G583340						CmoCh05G001020		CmoCh18G011790		CmoCh16G012330														CmoCh04G026050	up
	Csa5G585390						CmoCh05G001060		CmoCh18G011850		CmoCh16G012490														CmoCh07G012930	up
	Csa5G585410						CmoCh05G001070		CmoCh18G011870		CmoCh16G012510														CmoCh13G006110	up
	Csa5G585420						CmoCh05G001080		CmoCh18G011890		CmoCh16G012800														CmoCh05G010500	up
	Csa5G585950						CmoCh05G001110		CmoCh18G011940		CmoCh16G012840														CmoCh06G012330	up
	Csa5G586580						CmoCh05G001120		CmoCh18G012340		CmoCh16G012960														CmoCh17G001430	up
	Csa5G587120						CmoCh05G001130		CmoCh18G012490		CmoCh16G013020														CmoCh10G005320	up
	Csa5G588750						CmoCh05G001150		CmoCh18G012730		CmoCh16G013070														CmoCh03G004970	up
	Csa5G589260						CmoCh05G001190		CmoCh18G013010		CmoCh16G013110														CmoCh05G002320	up
	Csa5G589390						CmoCh05G001230		CmoCh18G013200		CmoCh16G013380														CmoCh19G010770	up
	Csa5G590140						CmoCh05G001350		CmoCh18G013350		CmoCh17G000110														CmoCh11G015220	up
[truncated: 4,919 more rows]
